# Supplementary material for: Epigenetic and transcriptomic alterations in offspring born to women with type 1 diabetes (the EPICOM study)
Source: BMC Med. 2022 Sep 23;20:338. doi: 10.1186/s12916-022-02514-x (PMC9503228; doi:10.1186/s12916-022-02514-x)
Supplement: Supplementary file 1 — Additional file 1: Table T1. List of differentially methylated positions between type 1 diabetes exposed offspring and controls. Displayed are positions with a crude p < 0.005 and a M-value ≥ 1. The mean M values and mean B values displayed are corrected for cell count and age. [file 12916_2022_2514_MOESM1_ESM.xlsx]

## Sheet: HYPOMETHYLATED
Probe	Mean M value Control	Mean M value Index	Delta M value	Pvalue	Padj	Mean B value Control	Mean B value Index
cg24487372	-3.11091550203312	-1.91536258934403	-1.19555291268909	0.000231817997945544	0.999994066016964	0.1037419	0.2095519
cg20381372	-80.5350366618865	-77.4258459945226	-3.1091906673639	0.000146393426419908	0.999994066016964	5.708712e-25	4.92604e-24
cg15132673	-20.150428240296	-18.9743458402359	-1.17608240006015	0.000566469617301893	0.999994066016964	8.592437e-07	1.941565e-06
cg20245116	-63.3944611821815	-62.3128615564701	-1.08159962571138	0.0010325792939671	0.999994066016964	8.248323e-20	1.745659e-19
cg21931717	62.2852189016973	64.0272202751423	-1.74200137344493	0.00178839712607198	0.999994066016964	1	1
cg24591913	-21.4068627999847	-20.2574039523974	-1.14945884758734	0.00227001583469839	0.999994066016964	3.596599e-07	7.978356e-07
cg24960960	69.4632960387946	71.1738228673203	-1.71052682852564	0.00270356939954123	0.999994066016964	1	1
cg13462158	-115.581232104183	-113.778871968723	-1.80236013545972	0.00384174249956459	0.999994066016964	1.609097e-35	5.612375e-35
cg26472636	48.6434499504117	49.9135115770948	-1.27006162668307	0.00486772836799647	0.999994066016964	0.999999999999998	0.999999999999999

## Sheet: HYPERMETHYLATED
Probe	Mean M value Control	Mean M value Index	Delta M value	Pvalue	Padj	Mean B value Control	Mean B value Index
cg02249577	29.3125414487371	27.116443145018	2.19609830371908	0.000250265511037301	0.999994066016964	0.999999998500156	0.999999993127129
cg10920905	15.3516343847142	14.1301241133455	1.22151027136864	0.00166187807947235	0.999994066016964	0.9999761	0.9999442
cg19181528	-15.3936266218707	-16.6089192669809	1.21529264511016	0.00254341105131308	0.999994066016964	2.32298e-05	1.00049e-05
cg21158163	-31.1943260422975	-32.5257491045494	1.33142306225189	0.00292667563219968	0.999994066016964	4.06978e-10	1.617237e-10
cg24533989	14.137730188035	12.9278271883044	1.20990299973067	0.00421904868812902	0.999994066016964	0.9999445	0.9998717
