# Supplementary material for: Epigenetic and transcriptomic alterations in offspring born to women with type 1 diabetes (the EPICOM study)
Source: BMC Med. 2022 Sep 23;20:338. doi: 10.1186/s12916-022-02514-x (PMC9503228; doi:10.1186/s12916-022-02514-x)
Supplement: Supplementary file 2 — Additional file 2: Table T2. List of differentially methylated regions between type 1 diabetes exposed offspring and controls. Displayed are regions with a crude p < 0.005. [file 12916_2022_2514_MOESM2_ESM.xlsx]

## Sheet: DMR
	seqnames	start	end	width	no.cpgs	min_smoothed_fdr	Stouffer	HMFDR	Fisher	maxdiff	meandiff	overlapping.genes
1	chr1	55522013	55522104	92	2	0.00468226	1	0.999994	1	-0.147718	-0.14007	PCSK9
2	chr6	167560347	167560504	158	2	0.00192518	1	0.999994	1	-0.0511343	-0.0491338	TCP10L2
3	chr12	14926572	14926744	173	2	0.00265777	1	0.999994	1	0.0631787	0.057267	NA
4	chr12	132950559	132950611	53	2	0.00245243	1	0.999994	1	0.0384453	0.0340917	NA
5	chr16	31342453	31342748	296	2	0.00456759	1	0.999994	1	0.0349446	0.0300074	ITGAM
6	chr20	62085629	62085851	223	2	0.000171518	1	0.999994	1	-0.072342	-0.06958	KCNQ2
7	chr4	184320416	184320640	225	3	0.00322655	1	0.999994	1	0.0508853	0.0385113	NA
8	chr7	112727423	112727914	492	3	7.80504e+07	1	0.999994	1	0.0618387	0.0608921	GPR85
9	chr7	158243546	158243730	185	3	0.00212453	1	0.999994	1	0.0492304	0.0345302	PTPRN2
10	chr18	77377119	77377589	471	3	6.06243e+09	1	0.999994	1	-0.105408	-0.0945687	NA
11	chr5	178986131	178986906	776	9	1.60741e+09	1	0.999994	1	-0.110542	-0.0810944	RUFY1
12	chr18	77905298	77905947	650	9	0.000164343	1	0.999994	1	-0.101857	-0.0594494	ADNP2, AC139100.2
13	chr6	32145236	32146232	997	27	5.57351e+09	1	0.999994	1	0.0381477	0.0222888	RNF5, AGPAT1
14	chr6	31275148	31276504	1357	20	1.98089e+09	1	0.999994	1	-0.0984979	-0.0423539	XXbac-BPG248L24.10
15	chr2	177014009	177015125	1117	14	3.29417e+08	1	0.999994	1	-0.0562478	-0.0273779	HOXD3, MIR10B
16	chr7	56515510	56516504	995	12	3.88599e+08	1	0.999994	1	0.0982598	0.0563792	RP13-492C18.2
17	chr22	22901145	22902198	1054	12	0.00010469	1	0.999994	1	0.0400528	0.0277695	LL22NC03-63E9.3, PRAME
18	chr4	186732124	186733428	1305	11	2.76895e+07	1	0.999994	1	0.0564819	0.0237821	SORBS2
19	chr7	94953653	94954455	803	11	2.19503e+09	1	0.999994	1	-0.113859	-0.0558666	PON1
20	chr22	46449430	46450114	685	11	0.000696136	1	0.999994	1	-0.0447206	-0.0355948	RP6-109B7.5, RP6-109B7.3, FLJ27365, C22orf26
21	chr15	81426347	81426820	474	10	390087	1	0.999994	1	0.06659	0.0508925	C15orf26
22	chr10	131989161	131989849	689	8	1.46123e+07	1	0.999994	1	-0.0815198	-0.0519616	NA
23	chr20	30225325	30225851	527	8	0.00126932	1	0.999994	1	-0.0525234	-0.0242173	COX4I2
24	chr1	247802703	247803166	464	7	5.57351e+09	1	0.999994	1	0.0958588	0.082054	RP11-634B7.4, RP11-978I15.10
25	chr16	75150456	75150833	378	7	0.00167577	1	0.999994	1	0.0499941	0.038881	LDHD
26	chr10	73136913	73137561	649	6	1.29693e+08	1	0.999994	1	-0.090876	-0.0463481	NA
27	chr14	76734327	76734850	524	6	0.000298992	1	0.999994	1	0.102473	0.0603939	NA
28	chr16	89033692	89034292	601	6	2.00737e+08	1	0.999994	1	0.0668085	0.0329533	CBFA2T3
29	chr18	72837386	72837782	397	6	0.0017573	1	0.999994	1	-0.0674897	-0.0561871	NA
30	chr19	17905332	17905835	504	6	0.00188995	1	0.999994	1	-0.158769	-0.0621215	B3GNT3
31	chr19	39997622	39998930	1309	6	5.6047e+06	1	0.999994	1	-0.117515	-0.0633701	DLL3
32	chr3	145879568	145879710	143	5	0.00162461	1	0.999994	1	-0.0664802	-0.0618012	PLOD2
33	chr5	1594282	1594733	452	5	2.00737e+08	1	0.999994	1	-0.154942	-0.13715	SDHAP3
34	chr6	72130689	72131020	332	5	0.00161991	1	0.999994	1	0.0626967	0.0359522	NA
35	chr12	86229804	86230557	754	5	0.000459534	1	0.999994	1	0.0768556	0.0600226	RASSF9
36	chr12	125412589	125413164	576	5	0.000164287	1	0.999994	1	-0.0387271	-0.0264626	NA
37	chr14	70316972	70317239	268	4	0.00175013	1	0.999994	1	-0.0570961	-0.0433829	NA
