# Supplementary material for: Epigenetic and transcriptomic alterations in offspring born to women with type 1 diabetes (the EPICOM study)
Source: BMC Med. 2022 Sep 23;20:338. doi: 10.1186/s12916-022-02514-x (PMC9503228; doi:10.1186/s12916-022-02514-x)
Supplement: Supplementary file 6 — Additional file 6: Table T4. Gene Set Enrichment Analysis of differentially methylated positions. List of biological processes (Gen Ontology, GOBP) associated with the differentially methylated positions (p < 0.01). [file 12916_2022_2514_MOESM6_ESM.xlsx]

## Sheet: Ark1
Description	Pvalue	Padj
regulation of carbohydrate metabolic process	0.000326797161231201	0.246604147098604
regulation of glycolytic process	0.000326797161231201	0.246604147098604
regulation of carbohydrate catabolic process	0.000326797161231201	0.246604147098604
regulation of glucose transmembrane transport	0.000431168844108762	0.246604147098604
regulation of glucose import	0.000431168844108762	0.246604147098604
vesicle coat	0.000447286844797951	0.246604147098604
cell-cell junction assembly	0.00381315618337252	0.852961395354217
heterotrimeric G-protein complex	0.00408959116301226	0.852961395354217
GTPase complex	0.00408959116301226	0.852961395354217
immune receptor activity	0.00444934525162691	0.852961395354217
regulation of ATP metabolic process	0.00465416281149754	0.852961395354217
glycolytic process	0.00551236396238224	0.852961395354217
nucleoside diphosphate phosphorylation	0.00551236396238224	0.852961395354217
ATP generation from ADP	0.00551236396238224	0.852961395354217
ADP metabolic process	0.00551236396238224	0.852961395354217
nucleotide phosphorylation	0.00551236396238224	0.852961395354217
regulation of nucleotide metabolic process	0.00630455110776264	0.852961395354217
regulation of purine nucleotide metabolic process	0.00630455110776264	0.852961395354217
cytoplasmic side of plasma membrane	0.00649910457160185	0.852961395354217
extrinsic component of cytoplasmic side of plasma membrane	0.00649910457160185	0.852961395354217
cytoplasmic side of membrane	0.00649910457160185	0.852961395354217
multi-organism reproductive process	0.00736726564178504	0.852961395354217
hexose transmembrane transport	0.0078947833464016	0.852961395354217
monosaccharide transmembrane transport	0.0078947833464016	0.852961395354217
carbohydrate transmembrane transport	0.0078947833464016	0.852961395354217
glucose import	0.0078947833464016	0.852961395354217
glucose transmembrane transport	0.0078947833464016	0.852961395354217
membrane coat	0.00842551298554991	0.852961395354217
coated membrane	0.00842551298554991	0.852961395354217
cell junction organization	0.00869466772473169	0.852961395354217
steroid catabolic process	0.00894263349593414	0.852961395354217
cellular carbohydrate metabolic process	0.00922277241562143	0.852961395354217
cell junction assembly	0.00945225562904085	0.852961395354217
GTPase activity	0.00960273808764826	0.852961395354217
reproduction	0.00965792900545385	0.852961395354217
reproductive process	0.00965792900545385	0.852961395354217
