# Supplementary material for: Epigenetic and transcriptomic alterations in offspring born to women with type 1 diabetes (the EPICOM study)
Source: BMC Med. 2022 Sep 23;20:338. doi: 10.1186/s12916-022-02514-x (PMC9503228; doi:10.1186/s12916-022-02514-x)
Supplement: Supplementary file 7 — Additional file 7: Table T5. Gene Set Enrichment Analysis of differentially methylated positions. List of biological pathways (REACTOME) associated with the differentially methylated positions (p < 0.01). [file 12916_2022_2514_MOESM7_ESM.xlsx]

## Sheet: Ark1
ID	Description	Pvalue	Padj
R-HSA-373080	Homo sapiens: Class B/2 (Secretin family receptors)	0.00159888724668825	0.177373173126847
R-HSA-388841	Homo sapiens: Costimulation by the CD28 family	0.00166989152708734	0.177373173126847
R-HSA-425407	Homo sapiens: SLC-mediated transmembrane transport	0.00403837314272887	0.177373173126847
R-HSA-6794362	Homo sapiens: Protein-protein interactions at synapses	0.00556465912963819	0.177373173126847
R-HSA-9607240	Homo sapiens: FLT3 Signaling	0.00681407948089928	0.177373173126847
R-HSA-1296041	Homo sapiens: Activation of G protein gated Potassium channels	0.00867157735286809	0.177373173126847
R-HSA-1296059	Homo sapiens: G protein gated Potassium channels	0.00867157735286809	0.177373173126847
R-HSA-1296065	Homo sapiens: Inwardly rectifying K+ channels	0.00867157735286809	0.177373173126847
R-HSA-202040	Homo sapiens: G-protein activation	0.00867157735286809	0.177373173126847
R-HSA-381676	Homo sapiens: Glucagon-like Peptide-1 (GLP1) regulates insulin secretion	0.00867157735286809	0.177373173126847
R-HSA-392170	Homo sapiens: ADP signalling through P2Y purinoceptor 12	0.00867157735286809	0.177373173126847
R-HSA-392518	Homo sapiens: Signal amplification	0.00867157735286809	0.177373173126847
R-HSA-392851	Homo sapiens: Prostacyclin signalling through prostacyclin receptor	0.00867157735286809	0.177373173126847
R-HSA-418217	Homo sapiens: G beta:gamma signalling through PLC beta	0.00867157735286809	0.177373173126847
R-HSA-418592	Homo sapiens: ADP signalling through P2Y purinoceptor 1	0.00867157735286809	0.177373173126847
R-HSA-420092	Homo sapiens: Glucagon-type ligand receptors	0.00867157735286809	0.177373173126847
R-HSA-428930	Homo sapiens: Thromboxane signalling through TP receptor	0.00867157735286809	0.177373173126847
R-HSA-451326	Homo sapiens: Activation of kainate receptors upon glutamate binding	0.00867157735286809	0.177373173126847
R-HSA-500657	Homo sapiens: Presynaptic function of Kainate receptors	0.00867157735286809	0.177373173126847
R-HSA-8964315	Homo sapiens: G beta:gamma signalling through BTK	0.00867157735286809	0.177373173126847
R-HSA-8964616	Homo sapiens: G beta:gamma signalling through CDC42	0.00867157735286809	0.177373173126847
R-HSA-997272	Homo sapiens: Inhibition of voltage gated Ca2+ channels via Gbeta/gamma subunits	0.00867157735286809	0.177373173126847
