# Supplementary material for: Epigenetic and transcriptomic alterations in offspring born to women with type 1 diabetes (the EPICOM study)
Source: BMC Med. 2022 Sep 23;20:338. doi: 10.1186/s12916-022-02514-x (PMC9503228; doi:10.1186/s12916-022-02514-x)
Supplement: Supplementary file 9 — Additional file 9: Table T6. Correlation between DNA methylation and RNA expression between type 1 diabetes-exposed offspring and controls. Displayed are all correlations reaching a p < 0.05 and marked with grey are correlations reaching a p < 0.10 using Spearman Ranks correlation between level of methylation and gene expression (normalized counts). P-value (correlation analysis) and FDR (correlation analysis) is the p-value/FDR for the DEG used as input for the correlation analysis. [file 12916_2022_2514_MOESM9_ESM.xlsx]

## Sheet: RNA UP METH UP NO FILTER
Gene	Probe	P-value (correlation analysis)	FDR (correlation analysis)	Chr	Position	Strand	ProbeSeqA	ProbeSeqB	Relation_to_Island	UCSC_RefGene_Group	Relation_to_Island	UCSC_RefGene_Group	rho, second step correlation analysis	P value, second step correlation analysis	FDR, second step correlation analysis	Reference
MYOM2	cg02133140	0.00129104	0.735146	chr8	2078250	+	TTAACTAAAAACAAAATATAAACACCCTAAATATAAAATACTAACAAACA	TTAACTAAAAACGAAATATAAACGCCCTAAATATAAAATACTAACGAACG	Island	Body	Island	Body	-0.575101	0.000168483	0.00269573	https://www.ncbi.nlm.nih.gov/gene/9172
ITGAM	cg15817542	0.0123785	0.943626	chr16	31343056	+	CCAACAACCTAAAAACTACRTATAATCTAAACAAAATCCTACTAACCACC		Island	3'UTR;3'UTR	Island	3'UTR;3'UTR	-0.507085	0.00114406	0.00228812	https://www.ncbi.nlm.nih.gov/gene/3684
SNX11	cg01722297	0.0319721	0.975957	chr17	46190702	-	TCATATATAAACCAACAACAAAACCTTTACTACCAAAACTTCCTATATAC		OpenSea	Body;Body	OpenSea	Body;Body	-0.474494	0.00253167	0.0936719	https://www.ncbi.nlm.nih.gov/gene/29916
PDE3A	cg25912911	0.0314981	0.975385	chr12	20523121	+	CTCRATATACAAAACAAAAAAATCCTCCRATAAAACTTACTACTACAACC		Island	1stExon	Island	1stExon	-0.459312	0.00357909	0.0178954	https://www.ncbi.nlm.nih.gov/gene/5139
PLAC8	cg20613972	0.0135062	0.943626	chr4	84037158	-	TAAAAAATTAACCAAACATAATAATAAATACCCRTAAACTTATAATCCCC		OpenSea	TSS1500;TSS1500	OpenSea	TSS1500;TSS1500	0.448381	0.00455217	0.0364173	https://www.ncbi.nlm.nih.gov/gene/?term=Homo+sapiens+PLAC8
CLN3	cg06530118	0.0354491	0.997329	chr16	28503379	-	AAAACCTATACCTTTAAAAACAACAAAATATTCTACACTATACAAAAACC		Island	5'UTR;1stExon;1stExon;5'UTR	Island	5'UTR;1stExon;1stExon;5'UTR	-0.426518	0.00721066	0.0180267	https://www.ncbi.nlm.nih.gov/gene/1201
ATP6V0A1	cg07408552	0.016847	0.943626	chr17	40611995	+	TAAAACAACTAACRCTATCAATAATCCTAAAACTACAATTATTTATTCTC		S_Shore	5'UTR;5'UTR;5'UTR	S_Shore	5'UTR;5'UTR;5'UTR	-0.42166	0.00795739	0.00795739	https://www.ncbi.nlm.nih.gov/gene/535
TNFRSF1A	cg26391891	0.0352375	0.997329	chr12	6439097	-	TAAAATAATACCACCTCTCTACRAAAAACCRCAAAATTAAAACAATCACC		S_Shore	Body	S_Shore	Body	-0.412551	0.00953892	0.133545	https://www.ncbi.nlm.nih.gov/gene/7132
CPT1A	cg22345647	0.0217358	0.943626	chr11	68609526	+	AACTCAAAAAATAAAAAATCTCATCCTAAACCCCATTCCAACAAAAATCA	AACTCGAAAAATAAAAAATCTCGTCCTAAACCCCATTCCGACAAAAATCG	N_Shore	TSS200;TSS200	N_Shore	TSS200;TSS200	-0.411336	0.00976898	0.0390759	https://www.ncbi.nlm.nih.gov/gene/1374
PXN	cg04256697	0.0200876	0.943626	chr12	120688557	+	TCTAACTTCAATTACTTTCTAAAAAAATATAATTTAAAACTCTTCATAAC		OpenSea	Body;TSS1500;Body	OpenSea	Body;TSS1500;Body	0.39332	0.0137852	0.0551409	https://www.ncbi.nlm.nih.gov/gene/5829
ARFGAP2	cg18809522	0.0226859	0.943626	chr11	47198535	-	CAACCTCAACAATACCTAAACCAACCAAAAAATAAAATAATTAAAATCCA	CGACCTCAACGATACCTAAACCAACCGAAAAATAAAATAATTAAAATCCG	Island	TSS200	Island	TSS200	-0.384211	0.0163034	0.074091	https://www.ncbi.nlm.nih.gov/gene/84364
ABCC3	cg03965044	0.0110272	0.943626	chr17	48712212	-	ACACTAAAATAAAACTCAACAAAACAAATCCAAACAAAACACAAAATACA	ACACTAAAATAAAACTCGACAAAACGAATCCGAACGAAACGCGAAATACG	Island	TSS200;TSS200	Island	TSS200;TSS200	-0.377126	0.0185228	0.074091	https://www.ncbi.nlm.nih.gov/gene/8714
ST8SIA1	cg24112692	0.0234794	0.943626	chr12	22415858	-	AAAAAACAAAACAAAAAATTACRAACAAACTACAATATCCTTACCTCCAC		OpenSea	Body	OpenSea	Body	0.368623	0.0215183	0.265393	https://www.ncbi.nlm.nih.gov/gene/6489
H6PD	cg22601917	0.00890284	0.941247	chr1	9294274	-	AACAATATCTTAACAAAAATCTTCTATTTACCACACRAATCCAAACTTCC		N_Shore	TSS1500	N_Shore	TSS1500	-0.365992	0.0225244	0.0924356	https://www.ncbi.nlm.nih.gov/gene/9563
ITGAM	cg09326409	0.0123785	0.943626	chr16	31342453	-	ATTCAAAAATACACACRATATAAATAAAAAACCCCCAAAAATCCAAAATC		Island	Body;Body	Island	Body;Body	-0.358097	0.0257826	0.206261	https://www.ncbi.nlm.nih.gov/gene/3684
ITGAM	cg02256631	0.0123785	0.943626	chr16	31342952	+	CCCTTCACTCATCATATCCTTATATTACCACTTAAAAAAACCAAACTACA	CCCTTCACTCATCATATCCTTATATTACCGCTTAAAAAAACCGAACTACG	Island	Body;Body	Island	Body;Body	-0.358097	0.0257826	0.206261	https://www.ncbi.nlm.nih.gov/gene/3684
ITGAM	cg05625471	0.0123785	0.943626	chr16	31342748	-	AAACRAATCTAAAAACCTCTCTACRCCTCAATCTCTTAAAAAAAATAACC		Island	Body;Body	Island	Body;Body	-0.358097	0.0257826	0.206261	https://www.ncbi.nlm.nih.gov/gene/3684
ITGB3	cg17185639	0.00156319	0.735146	chr17	45330862	-	ATAAATAAATATATCCCAAAAATCCAACRAAACAAAATCTCCCAAAAAAC		N_Shore	TSS1500	N_Shore	TSS1500	-0.351822	0.0286456	0.0924356	https://www.ncbi.nlm.nih.gov/gene/3690
GUCY1A3	cg09912350	0.0206558	0.943626	chr4	156588326	+	TACACTTAAATCACTCATATCTACCTATTCAACAAACTAAACAAAACACA	TACGCTTAAATCGCTCATATCTACCTATTCAACAAACTAAACGAAACGCG	Island	5'UTR;5'UTR;5'UTR;5'UTR;1stExon;5'UTR;5'UTR;1stExon;TSS1500	Island	5'UTR;5'UTR;5'UTR;5'UTR;1stExon;5'UTR;5'UTR;1stExon;TSS1500	-0.351215	0.0289362	0.048227	NA
MYOM2	cg03589230	0.00129104	0.735146	chr8	1992099	-	CTAATCCAACATCCAAAACRCTCTAAAACCCAACAAAAAACTATACTCRC		OpenSea	TSS1500	OpenSea	TSS1500	-0.348381	0.0303249	0.0808665	https://www.ncbi.nlm.nih.gov/gene/9172
TOR3A	cg27403822	0.0279636	0.956328	chr1	179050983	+	TCAAACCAAATACAACTAACCRACTTCCAAAAAACAATTTATTCTAAATC		N_Shore	TSS200	N_Shore	TSS200	-0.341903	0.0337081	0.0674163	https://www.ncbi.nlm.nih.gov/gene/64222
RHOBTB1	cg15279476	0.0141911	0.943626	chr10	62704447	-	ACCACTAACCAACTAAACAACATAACTTTCTTCCCCCTAAAAACTAACCA	ACCACTAACCGACTAAACAACATAACTTTCTTCCCCCTAAAAACTAACCG	S_Shore	TSS1500;Body;TSS1500;Body	S_Shore	TSS1500;Body;TSS1500;Body	-0.339474	0.0350548	0.245383	https://www.ncbi.nlm.nih.gov/gene/9886
ATF6B	cg06267728	0.0260033	0.944719	chr6	32097116	+	TTCCTTTCRAATCAAAACCRCCAAAAAACTAAACAAAACTAACTATAAAC		N_Shore	TSS1500;TSS1500;Body	N_Shore	TSS1500;TSS1500;Body	-0.331781	0.0396153	0.0924356	https://www.ncbi.nlm.nih.gov/gene/?term=Homo+sapiens+ATF6B
VMAC	cg11265725	0.0484042	0.998583	chr19	5909157	+	AAAACACTAACAACAATAACTTTCTATCTCCATTCTATAATCTACATTCC		S_Shelf	3'UTR	S_Shelf	3'UTR	-0.325506	0.0436868	0.0436868	https://www.ncbi.nlm.nih.gov/gene/400673
TPM1	cg07148752	0.0457141	0.998583	chr15	63334714	+	RCCRACCTCCCAATTAACRATAAATATAACTATATATAAAAACCCRAACC		Island	TSS200;TSS200;TSS200;TSS200;TSS200;TSS200	Island	TSS200;TSS200;TSS200;TSS200;TSS200;TSS200	-0.324899	0.0440984	0.113937	https://www.ncbi.nlm.nih.gov/gene/7168
TPM1	cg25624328	0.0457141	0.998583	chr15	63334706	+	CCAATTAACAATAAATATAACTATATATAAAAACCCAAACCACCAAAACA	CCAATTAACGATAAATATAACTATATATAAAAACCCGAACCGCCGAAACG	Island	TSS200;TSS200;TSS200;TSS200;TSS200;TSS200	Island	TSS200;TSS200;TSS200;TSS200;TSS200;TSS200	-0.324899	0.0440984	0.113937	https://www.ncbi.nlm.nih.gov/gene/7168
LIPA	cg13931663	0.0479191	0.998583	chr10	90983647	-	AAAAAAAACCCAAAAACATCTCAACATTTCACTCTAATACATAAATCTCC		OpenSea	Body;Body	OpenSea	Body;Body	0.302024	0.0620575	0.568341	https://www.ncbi.nlm.nih.gov/gene/3988
DAXX	cg20618109	0.0267157	0.956328	chr6	33287199	-	TTATTACCTATTTCCTAATAACCCTAATCCTATTTACTTCTTCTCCTTCC		N_Shore	Body;Body;TSS1500;Body;Body	N_Shore	Body;Body;TSS1500;Body;Body	0.290891	0.072705	0.58164	https://www.ncbi.nlm.nih.gov/gene/1616
IFFO1	cg17281677	0.0253346	0.943626	chr12	6658557	+	CAATCCCAATTTCTAAACTACCTAAACCTCCTAACCCTCAATTTAAACCC		S_Shore	Body;TSS1500;Body	S_Shore	Body;TSS1500;Body	-0.288866	0.0747879	0.34901	https://www.ncbi.nlm.nih.gov/gene/25900
RAB32	cg12872357	0.0403344	0.998583	chr6	146863647	-	TACRCRCRTACATACCTATATATATATTACAATTTCTTTATCCATTCATC		N_Shore	TSS1500	N_Shore	TSS1500	-0.288462	0.0752101	0.114164	https://www.ncbi.nlm.nih.gov/gene/10981
CDC42BPB	cg14474150	0.0234803	0.943626	chr14	103433374	+	AATAACCCACTAAAAAACTCAAATTACRAAAATCATTCAATAATACRTAC		S_Shelf	Body	S_Shelf	Body	-0.285425	0.0784369	0.549058	https://www.ncbi.nlm.nih.gov/gene/9578
SREBF1	cg09796270	0.0186402	0.943626	chr17	17721594	-	AACTAAAACTCAATAAAACCAAAACTCACTACTTTTATAAACAACAATAC		OpenSea	Body;Body	OpenSea	Body;Body	-0.283806	0.0802019	0.568341	https://www.ncbi.nlm.nih.gov/gene/6720
MR1	cg24441127	0.00382953	0.931222	chr1	181002976	-	ACCAAAAAAAACAAACAATATCTAAAACCAACAAAAACTTAAAAATTACC		OpenSea	TSS200	OpenSea	TSS200	-0.282591	0.081546	0.081546	https://www.ncbi.nlm.nih.gov/gene/3140
ASRGL1	cg24257490	0.0369307	0.998583	chr11	62103612	-	ATAATAAACTATATTATAATAACACAACTAAACTCACRACCAATTAAAAC		N_Shore	TSS1500;TSS1500	N_Shore	TSS1500;TSS1500	-0.282591	0.081546	0.114164	https://www.ncbi.nlm.nih.gov/gene/80150
ADAT1	cg08083335	0.0147513	0.943626	chr16	75657100	-	CTTCCCTCAAAAACAAACTCAACAAAATTAACCCAAATAAACCTACCCCA	CTTCCCTCAAAAACAAACTCGACAAAATTAACCCGAATAAACCTACCCCG	Island	5'UTR	Island	5'UTR	-0.268016	0.0990922	0.264246	https://www.ncbi.nlm.nih.gov/gene/23536
CALD1	cg19488093	0.00471532	0.931222	chr7	134576255	+	ACRTAAACTAAACCCRCRAAAAAACCATATAATCTATAACTAAAATACAC		OpenSea	Body;1stExon;5'UTR;1stExon;5'UTR;Body;Body	OpenSea	Body;1stExon;5'UTR;1stExon;5'UTR;Body;Body	-0.267004	0.100411	0.215691
NR2C2AP	cg19822851	0.0368354	0.998583	chr19	19315246	-	AACTTCACTACCTCCCAAAAACCAAAAACAAAATTATAAAAAAAACCACA	AACTTCACTACCTCCCGAAAACCAAAAACAAAATTATAAAAAAAACCACG	S_Shore	TSS1500	S_Shore	TSS1500	-0.264575	0.103633	0.244419
MKNK2	cg21030400	0.00760799	0.937432	chr19	2052564	-	TAAAAATAAAACTACTAAACCTACTTACCTAAACCTAACTCACAAAAAAC		S_Shore	TSS1500;TSS1500	S_Shore	TSS1500;TSS1500	0.259919	0.110028	0.244419
STON2	cg02657438	4.54826e-05	0.420694	chr14	81864899	-	ATCTTACCAAAAACAATACTCAAAATATAAACAAATCAACCTCTCTTACC		OpenSea	1stExon;5'UTR	OpenSea	1stExon;5'UTR	-0.256883	0.114359	0.215691
INPPL1	cg19740763	0.0408549	0.998583	chr11	71935199	+	CAAACTTCTAAAAATTCTTACTCTAACRAAAAACCCAAACRAAATACRAC		Island	TSS1500	Island	TSS1500	-0.253239	0.119726	0.379806
DTNBP1	cg11203401	0.0290889	0.956328	chr6	15616502	+	AATAATAAATAACTAATTATAAAACTCTAAATTCTCAAATCTTTAACCTC		OpenSea	Body;Body;Body	OpenSea	Body;Body;Body	-0.253036	0.12003	0.568341
SLC43A3	cg13046608	0.00731487	0.937432	chr11	57195382	+	CATCTAATACRCAAAAAACTCTCCCCAAACTAAACTTTTAACAAAAAAAC		S_Shore	TSS1500;TSS1500;TSS1500	S_Shore	TSS1500;TSS1500;TSS1500	-0.252632	0.120639	0.244419
PTPRA	cg24508105	0.0341852	0.995868	chr20	2857557	+	TCTAAACCTCAACATCTCCCTCTATAAATTCAAAAAAACTAACTAAAATC		S_Shelf	5'UTR;5'UTR	S_Shelf	5'UTR;5'UTR	-0.249798	0.124969	0.187453
FAM102A	cg14080888	0.0473842	0.998583	chr9	130712990	+	CAACTCAAAAATATAAATTCCTAACTTTACCATATTAATACTACCRACCC		OpenSea	5'UTR;Body;1stExon	OpenSea	5'UTR;Body;1stExon	-0.246964	0.129415	0.215691
MTPN	cg21537187	0.00432844	0.931222	chr7	135662562	-	CTCCCTCTCTCCRTCATCCAATCTAACTAAACTAAAAACRATAAAATAAC		S_Shore	TSS1500;TSS1500	S_Shore	TSS1500;TSS1500	-0.244534	0.13332	0.244419
TSC2	cg09137838	0.0364299	0.998583	chr16	2124430	+	AAAATCCTAAAAAAAAACACCAAAAAAACCCACACAAATTACACAACCCA	AAAATCCTAAAAAAAAACACCAAAAAAACCCGCACAAATTACACAACCCG	N_Shore	Body;Body;Body	N_Shore	Body;Body;Body	0.243725	0.134641	0.587896
ANO5	cg18131689	0.0189597	0.943626	chr11	22214333	-	CCCTAAAAAACCAAAATTCCTAATCRTAAATAAACCCAATAAAAAAAAAC		Island	TSS1500;TSS1500	Island	TSS1500;TSS1500	-0.239069	0.142427	0.379806
TK2	cg07512993	0.0290328	0.956328	chr16	66582592	-	TAAACTACCCAACCCAAAATAAAACTAACCTTCCCCACAACACAATAAAC		N_Shore	Body	N_Shore	Body	-0.236437	0.146974	0.587896
TK2	cg03448915	0.0290328	0.956328	chr16	66583078	+	CACTAAAAATCCACAAAACTACAACTACAACCCAAAATAACACATCAACA	CACTAAAAATCCACGAAACTACAACTACAACCCAAAATAACACATCGACG	N_Shore	Body	N_Shore	Body	-0.236437	0.146974	0.587896
CDC42BPB	cg20043258	0.0234803	0.943626	chr14	103468582	+	ACAAAACCTTAAAAACTTTCTAACCCATAACTACAAAACCAACTTCTACA	ACGAAACCTTAAAAACTTTCTAACCCGTAACTACGAAACCGACTTCTACG	OpenSea	Body	OpenSea	Body	-0.233806	0.151627	0.568341
CDC42BPB	cg09985481	0.0234803	0.943626	chr14	103411899	+	CCTCTACAAACAACACAAAATCAATAACTCCTAAAAATTAAAACAAATAC		OpenSea	Body	OpenSea	Body	-0.233806	0.151627	0.568341
CALD1	cg17392018	0.00471532	0.931222	chr7	134590119	-	ACCRTACAACTATTAATTCATTTAATCCTTACAACTCCACTATAACTTCC		OpenSea	Body;Body;Body;Body;Body	OpenSea	Body;Body;Body;Body;Body	-0.231579	0.155649	0.568341
CALD1	cg01077501	0.00471532	0.931222	chr7	134617592	+	AATAATACCAAACTTACCCATATCCCCAATACRTTACCATTTTAATACAC		OpenSea	Body;Body;Body;Body;Body	OpenSea	Body;Body;Body;Body;Body	-0.231579	0.155649	0.568341
DNM3	cg06267617	0.0152234	0.943626	chr1	172291727	-	TTTACCCTACCRCCTACTACTAACRATTCTATATCTTTACCCAAAATATC		OpenSea	Body;Body	OpenSea	Body;Body	0.225911	0.166239	0.568341
TPCN1	cg27185772	0.0201763	0.943626	chr12	113725987	-	TAAAAATAACAAATATCCTCCTCACTCAAATTATTTAAATTAAAAAAACA	TAAAAATAACGAATATCCTCCTCGCTCAAATTATTTAAATTAAAAAAACG	OpenSea	Body;Body	OpenSea	Body;Body	0.224494	0.168966	0.568341
ATP6V0A1	cg04157072	0.016847	0.943626	chr17	40610765	-	ACRTAAAAATACAACACAAAAACCAACATAACRTCAACACRCTAAATCTC		Island	TSS200;TSS200;TSS200	Island	TSS200;TSS200;TSS200	-0.215587	0.186859	0.298975
DCTN2	cg10058540	0.00272015	0.931222	chr12	57941150	+	AAAAAAAACTATATAAAATAACTCCCCAAAATTCRTTATTATCRCTCCCC		S_Shore	TSS200	S_Shore	TSS200	-0.212348	0.19369	0.387381
CUX1	cg15600935	0.036655	0.998583	chr7	101556684	+	ACAAAATAAACCCACCTTAATCCCAAAACTACAAAACCAATACACCTACA	ACAAAATAAACCCACCTTAATCCCGAAACTACAAAACCAATACGCCTACG	N_Shelf	Body;Body;Body	N_Shelf	Body;Body;Body	0.211336	0.195861	0.59854
OGDH	cg15697470	0.0309874	0.96172	chr7	44645808	+	CRTTTTTAAAATTATCCTAAATCAAACTTTATAACAAACRCTTCACCRAC		N_Shore	TSS1500;TSS1500;TSS1500	N_Shore	TSS1500;TSS1500;TSS1500	-0.207287	0.204717	0.238836
CDC42EP2	cg07477137	0.0222595	0.943626	chr11	65083332	+	AAACCAATACTTTAAACAATAACAAAAACRAAAAACTCCTAACCCCAAAC		Island	5'UTR	Island	5'UTR	-0.206883	0.205617	0.351145
CYFIP1	cg19648954	0.046158	0.998583	chr15	22947045	+	CATCCTCACCTCCACTAAAACAAACTTCTCCTCRCTAATATAATTATAAC		S_Shore	Body	S_Shore	Body	0.201215	0.218523	0.725804
OGDH	cg24859939	0.0309874	0.96172	chr7	44646477	-	AAAACCTAATAAATAACCATAACAACCAATAAAACCACAAAACCTACCCA	GAAACCTAATAAATAACCGTAACAACCAATAAAACCGCGAAACCTACCCG	Island	5'UTR;5'UTR;5'UTR	Island	5'UTR;5'UTR;5'UTR	-0.20081	0.219466	0.351145
CLPB	cg12109740	0.0241889	0.943626	chr11	72084034	-	TAACCATCTCCTAAACTCCAAAACACTTATCCACTAATTTATAATATACC		OpenSea	Body	OpenSea	Body	-0.19919	0.223266	0.631284
TUBB1	cg11134653	0.00157809	0.735146	chr20	57599184	-	CRACACCCACCTATAAAAATCTCAACCACCTAATATCCTTAACCATAAAC		N_Shore	Body	N_Shore	Body	0.197773	0.226628	0.725209
PXN	cg22345432	0.0200876	0.943626	chr12	120650215	-	TACTCCTTAAAAATACCCTTATTAAACTACTTAAAACAAAAAACACAAAC		Island	Body;Body;Body	Island	Body;Body;Body	0.197773	0.226628	0.825009
IGFBP7	cg13528445	0.00588695	0.931222	chr4	57971925	+	TCTTCTAAAACTATACATCCAACCATTATTTCAACTAATATTTATTCCAC		N_Shelf	Body	N_Shelf	Body	-0.196964	0.228565	0.59854
ATF6B	cg00366186	0.0260033	0.944719	chr6	32096138	-	CTACCRACCAATAAAAAACCTAAATACTAAACACRTAAATCAACAAATAC		N_Shore	TSS200;TSS200	N_Shore	TSS200;TSS200	-0.193522	0.236924	0.315898
MBD3	cg24140597	0.0368227	0.998583	chr19	1591449	-	CCAAAACAATCAAAAACCACAAAAAACCAAAATACACAATAAACAAAACA	CCGAAACAATCAAAAACCACAAAAAACCGAAATACACAATAAACGAAACG	Island	Body	Island	Body	-0.190486	0.244471	0.825009
CDH1	cg26508465	0.0143006	0.943626	chr16	68825121	-	TACACACAATAAATATACAAACTTTAAATAAACCTTAAAACTATTCCCCC		OpenSea	Body	OpenSea	Body	-0.187247	0.2527	0.631284
CMIP	cg00739667	0.0215088	0.943626	chr16	81731648	+	CTAACATACAAATACAATCTCTCAAACTAAAAAACCACCAACTCCCTACA	CTAACATACAAATACAATCTCTCGAACTAAAAAACCGCCAACTCCCTACG	OpenSea	Body;Body	OpenSea	Body;Body	-0.186032	0.255834	0.631284
CMIP	cg08344351	0.0215088	0.943626	chr16	81507328	-	AATTTTCRACCCCTATAAAACTTAAACCTACCTTTAAAAAACRCRAAAAC		OpenSea	Body	OpenSea	Body	-0.186032	0.255834	0.631284
CAPZB	cg07573717	0.0301551	0.956328	chr1	19717337	-	TAAATAATAATCCRTAAAAAAACCAAATAATCRTAATAACCCTACCCTAC		OpenSea	Body	OpenSea	Body	-0.18502	0.258465	0.631284
CAPZB	cg27331277	0.0301551	0.956328	chr1	19763000	+	CTTCAAAATTTTAAATAAAAAACTCATTCTTACCATAAATCTTAATCTCC		OpenSea	Body	OpenSea	Body	-0.18502	0.258465	0.631284
SERPINA1	cg20267408	0.0158307	0.943626	chr14	94849703	-	ACRTAAAAATACCTAAAAATTATTAAACCAACCTATACCAAATACTTACC		OpenSea	5'UTR;5'UTR;5'UTR;5'UTR;5'UTR;5'UTR;5'UTR;5'UTR;5'UTR;5'UTR;5'UTR	OpenSea	5'UTR;5'UTR;5'UTR;5'UTR;5'UTR;5'UTR;5'UTR;5'UTR;5'UTR;5'UTR;5'UTR	-0.184818	0.258994	0.613143
MYOM2	cg03454775	0.00129104	0.735146	chr8	2012595	-	ACATAAAATAAAACCACCACCATCATCAATAAATCAAAATCTTTACTCCA	ACATAAAATAAAACCACCGCCGTCGTCAATAAATCGAAATCTTTACTCCG	OpenSea	Body	OpenSea	Body	-0.179555	0.272988	0.631284
MYOM2	cg22740895	0.00129104	0.735146	chr8	2092745	-	AAACCAAATACATCAACATAACCATCAAAAACATAACCTCCAAAAACTCA	AAACCAAATACGTCAACATAACCATCAAAAACGTAACCTCCGAAAACTCG	OpenSea	Body	OpenSea	Body	-0.179555	0.272988	0.631284
MYLK	cg11359984	0.0258566	0.944719	chr3	123603539	+	CTAAATCTCCCAATATAAAACTAAAACACRCACCAAAACAATACCAACCC		Island	TSS1500;TSS1500;TSS1500;TSS1500	Island	TSS1500;TSS1500;TSS1500;TSS1500	-0.17915	0.274085	0.48112
GSTP1	cg09038676	0.0225376	0.943626	chr11	67351608	+	CCAAACACATACTCCTACCTCRAACTAAAAAATAAACCACRATATAAAAC		Island	Body	Island	Body	-0.174494	0.286908	0.825009
ABI3	cg24456340	0.0374559	0.998583	chr17	47286483	+	AAACRCTACRAACTCTAAACTAATAAAATCACCAAAAATATAAAACTAAC		OpenSea	TSS1500;TSS1500;5'UTR	OpenSea	TSS1500;TSS1500;5'UTR	-0.172267	0.293177	0.397056
TFPI	cg22011587	0.00592001	0.931222	chr2	188420266	+	CTAAAAACAAACTACATAACATTAAAATCACAACTCCACATACTAAACTC		OpenSea	TSS1500;TSS1500	OpenSea	TSS1500;TSS1500	0.17166	0.294902	0.397056
CALR	cg01678893	0.0114392	0.943626	chr19	13049949	+	TTACCAAAATCTAACTTATATTTAAATTCRATCCAACRAAAAATCCACCC		S_Shore	Body	S_Shore	Body	-0.17166	0.294902	0.725804
BTBD2	cg12584394	0.0343831	0.995868	chr19	2016427	+	CACRAAACAAACCCRCCACCTAAATCCRAAATCTAAAATCTAAAATTTAC		OpenSea	TSS1500	OpenSea	TSS1500	-0.170648	0.297792	0.397056
NPC2	cg06291595	0.012688	0.943626	chr14	74960292	+	AAAAAAATATCTAATTAACTAAAAATACTCCAAACRACAACRACRAAAAC		Island	TSS1500;TSS200	Island	TSS1500;TSS200	-0.169636	0.3007	0.48112
ATF6B	cg10007927	0.0260033	0.944719	chr6	32095148	+	CCCTCAAATTTCCAAAAACCCTCATCTTCCCACTATTTCCCAAAAACTAC		N_Shelf	Body;Body	N_Shelf	Body;Body	-0.168219	0.304802	0.59854
VDAC1	cg16492597	0.0238118	0.943626	chr5	133332095	+	ACTAAATAATAAATACACTATCCTTCCCCTCTATACTTCCAATATAAACC		OpenSea	5'UTR	OpenSea	5'UTR	0.167611	0.306571	0.613143
WWP2	cg27186420	0.0386157	0.998583	chr16	69975590	-	AATACCCTTTACTAACCATAAACTAATCACCAAATTATTTTATAATACCC		OpenSea	3'UTR;3'UTR	OpenSea	3'UTR;3'UTR	-0.167004	0.308347	0.673429
CDH1	cg05785947	0.0143006	0.943626	chr16	68771059	-	AACAACTCCAAACTAAAAAATCACCACATCTATACAAAACCAAATAAACA	AACAACTCCAAACTAAAAAATCACCGCGTCTATACGAAACCGAATAAACG	Island	TSS200	Island	TSS200	-0.165789	0.311918	0.415891
LTBP1	cg24351977	0.0326195	0.985133	chr2	33311428	+	ATTAATATTAAATCATACTACRCTAACCTCTAATAAAAAACCCCTATTCC		OpenSea	Body	OpenSea	Body	0.165182	0.313713	0.671067
LTBP1	cg14260773	0.0326195	0.985133	chr2	33226136	+	AATTAACATCATAAACCAAATATAAAACAACTCAAAAACTAAAAATCAAC		OpenSea	Body	OpenSea	Body	0.165182	0.313713	0.671067
LTBP1	cg05688523	0.0326195	0.985133	chr2	33183321	+	CAAAAACCCTACTCTCTATACRTTTTTAATATATTACCTAATACAACCCC		OpenSea	Body	OpenSea	Body	0.165182	0.313713	0.671067
ATG4B	cg20571513	0.0144983	0.943626	chr2	242598767	+	CAAACAACCTAAACTCTCCTCTCTTAATATAACCRCCRAAATAAAAAAAC		OpenSea	Body;Body	OpenSea	Body;Body	-0.160931	0.326465	0.671067
ARHGAP1	cg15637527	0.0376715	0.998583	chr11	46700234	+	TTTTCCTACCTCTATTTCCCTAACAAATATAAATAAATCAAATAACTACC		OpenSea	3'UTR	OpenSea	3'UTR	-0.158704	0.333273	0.673429
MKNK2	cg26498966	0.00760799	0.937432	chr19	2037662	+	ACCAACTCCCATCACTAAAAAACAATAAACAACCATATATTAATATTACA	ACCAACTCCCATCGCTAAAAAACGATAAACGACCATATATTAATATTACG	N_Shore	3'UTR;3'UTR	N_Shore	3'UTR;3'UTR	-0.157895	0.33577	0.67154
INF2	cg07039149	0.0369301	0.998583	chr14	105182455	+	AAATACTAAAAAACACCACAACCTAAACTCACAAAACTCATAATCAACCA	AAATACTAAAAAACGCCACGACCTAAACTCACAAAACTCATAATCGACCG	S_Shore	Body;3'UTR	S_Shore	Body;3'UTR	0.156073	0.341432	0.725804
AMOTL1	cg23628232	0.0286267	0.956328	chr11	94502388	-	ATCCAACTCCCRCTTACCTATTAAAACTACCTTTACAATAATCTACTTTC		Island	Body	Island	Body	-0.154656	0.345876	0.825009
GABBR1	cg26272069	0.0443319	0.998583	chr6	29591706	+	AACRACCCTATCAAAATCATCCTTATACCTAACTACAACTCTATCTCCAC		N_Shelf	Body;Body;Body	N_Shelf	Body;Body;Body	0.149393	0.362695	0.59854
SERTAD2	cg00063909	0.0393596	0.998583	chr2	64877006	+	ACTAACCCTACCTCCCCACAAAAACAACAAATCAAAAAATAAATATACCC		N_Shelf	5'UTR	N_Shelf	5'UTR	-0.147976	0.367306	0.734612
GABBR1	cg24628013	0.0443319	0.998583	chr6	29580367	+	CTTACTCCACATATTCCTTCCCTCAAAACCATATAATATTTAATACCAAC		OpenSea	Body;Body;Body	OpenSea	Body;Body;Body	-0.145344	0.375963	0.732139
GABBR1	cg01373089	0.0443319	0.998583	chr6	29589631	+	TAAAAAATCAAAACTATAAAAACATCTAACTTAACCCCTCAAACATTCCC		OpenSea	Body;Body;Body	OpenSea	Body;Body;Body	-0.145344	0.375963	0.732139
GABBR1	cg04615964	0.0443319	0.998583	chr6	29591153	-	TACTAAATAATAACAATCTTCTTCCAACCCCACTTTTCAAAAAATTTCAC		OpenSea	Body;Body;Body	OpenSea	Body;Body;Body	-0.145344	0.375963	0.732139
HINFP	cg14673384	0.0252297	0.943626	chr11	118992278	-	CCATTAACTATCAATCAAATCCAAAAACAACAATTAACTTTCCTTAACCA	CCATTAACTATCAATCGAATCCGAAAACGACGATTAACTTTCCTTAACCG	Island	TSS200;TSS200	Island	TSS200;TSS200	-0.144332	0.379325	0.433515
RHOBTB1	cg16971589	0.0141911	0.943626	chr10	62761299	+	AAACCAAAAACAAAATAACAAAACAAAAACTATAACCCAAAATACAAACA	GAACCGAAAACGAAATAACGAAACGAAAACTATAACCCGAAATACAAACG	Island	TSS200;TSS1500	Island	TSS200;TSS1500	-0.142713	0.384742	0.483662
CUX1	cg18359782	0.036655	0.998583	chr7	101838829	-	CTTCTAAAATACRACCAAACCCCTAAAAATACTATTACTAAAAAAAAACC		Island	Body;Body;Body	Island	Body;Body;Body	-0.141498	0.388834	0.825009
CUX1	cg25715964	0.036655	0.998583	chr7	101839236	-	TATATCTAATTATACTACACAAAAACCAAAAACAATATAAACCCAACCTC		Island	Body;Body;Body	Island	Body;Body;Body	-0.141498	0.388834	0.825009
TPM1	cg11936410	0.0457141	0.998583	chr15	63345124	+	AAACTCTACAAACCCTATTATACTAACCTAATAAAATTTTTATTTAACTC		S_Shelf	Body;Body;Body;Body;Body;Body;Body	S_Shelf	Body;Body;Body;Body;Body;Body;Body	0.140081	0.393641	0.777799
VEPH1	cg25138715	0.0258236	0.944719	chr3	157217414	+	ACTTTATATTTCACCTCAAAAAACAAAACRTTACACTAAAAAATAACTCC		OpenSea	5'UTR;5'UTR;5'UTR;1stExon;5'UTR;5'UTR	OpenSea	5'UTR;5'UTR;5'UTR;1stExon;5'UTR;5'UTR	-0.138462	0.399176	0.49897
AMOTL1	cg03259212	0.0286267	0.956328	chr11	94609627	+	CTATATAACCATATACATCACCCCTCAATACAAACTAACAATATAAAAAC		OpenSea	3'UTR	OpenSea	3'UTR	-0.137045	0.404057	0.673429
TOR3A	cg09807229	0.0279636	0.956328	chr1	179051699	+	AAAACCAAACACCAAAAAAATACACAAAAAACACAAATAAAACAAAAACA	AAAACCGAACGCCAAAAAAATACGCAAAAAACGCGAATAAAACAAAAACG	Island	Body	Island	Body	0.134615	0.412504	0.825009
ARHGDIA	cg22395573	0.00318855	0.931222	chr17	79830134	+	CACCCAATATCTAATACAAAACATTTAAAAACTTAACCTCCAAAAAAAAC		Island	TSS1500	Island	TSS1500	-0.131579	0.423205	0.483662
HMBS	cg21333964	0.0487926	0.998583	chr11	118955461	+	CCACCCCATTCCCCAACTATAACATAAACAAATAATACAACTTCTATAAC		N_Shore	TSS200	N_Shore	TSS200	0.130972	0.425363	0.425363
H6PD	cg25190094	0.00890284	0.941247	chr1	9321735	-	AAATCACATACTAATAAATAACAATCATACTCTAAAATACTACAACCCCC		N_Shelf	Body	N_Shelf	Body	-0.130364	0.427528	0.59854
CDC42BPB	cg24726553	0.0234803	0.943626	chr14	103431560	+	AATCCAAAATCCAATAAACCCATATAAAAATTACATTACAAAAACCAAAC		S_Shore	Body	S_Shore	Body	-0.127733	0.436982	0.725804
EML3	cg15665925	0.0131322	0.943626	chr11	62380340	+	CCAAAAAAAACCTAAAACCAAAAACCAAAAATAAACCAAAAAATCAACCA	CCGAAAAAAACCTAAAACCGAAAACCGAAAATAAACCAAAAAATCAACCG	Island	TSS200;1stExon;5'UTR	Island	TSS200;1stExon;5'UTR	-0.126316	0.44212	0.44212
ASAP2	cg15545942	0.000461979	0.629854	chr2	9526703	+	ACTAAACACCCAATAATTCTTCACACATATTTCTAAATTACAAAACCCAC		OpenSea	Body;Body	OpenSea	Body;Body	0.126113	0.442857	0.79273
INF2	cg20980960	0.0369301	0.998583	chr14	105179124	+	AATACTAACCTAAAAACAAAAACACATAACAATCCCATAAAAACCCCACA	AATACTAACCTAAAAACAAAAACACGTAACAATCCCGTAAAAACCCCGCG	N_Shore	Body;Body	N_Shore	Body;Body	0.126113	0.442857	0.928992
IGF2BP3	cg22646616	0.00874406	0.941247	chr7	23511090	-	AAAAACAAAAATTTCTAACTAAAAACTAAAATCATCAAAAACCTAAACCA	AAAAACGAAAATTTCTAACTAAAAACTAAAATCGTCGAAAACCTAAACCG	S_Shore	TSS1500	S_Shore	TSS1500	-0.123684	0.451751	0.6962
CACNA2D3	cg02844593	0.0218102	0.943626	chr3	54579548	-	ATTATTATTTACAACATATAATCTACTAAACTTACAACATTATTTCCCAC		OpenSea	Body	OpenSea	Body	0.122672	0.455485	0.79273
CACNA2D3	cg24590723	0.0218102	0.943626	chr3	54355910	-	AAAAACATTTCTATCCAAATAAAATTATACCAATTCACAACTACTCCAAC		OpenSea	Body	OpenSea	Body	0.122672	0.455485	0.79273
ARID1A	cg16701767	0.0383553	0.998583	chr1	27026841	+	ACACACACTTACCTAAACTTTATTTCATAAACRCAAAATCAAATAAAAAC		S_Shelf	Body;Body	S_Shelf	Body;Body	0.119433	0.467548	0.777799
CUX1	cg15770446	0.036655	0.998583	chr7	101754758	+	ACACCCCAACTTTATAACTACATATCACATCACAACAAATATACAACCCA	ACACCCCAACTTTATAACTACGTATCACATCACGACAAATATACAACCCG	OpenSea	Body;Body;Body	OpenSea	Body;Body;Body	-0.118421	0.471353	0.79273
CUX1	cg18188891	0.036655	0.998583	chr7	101546948	+	AAACACTATCTCAAAAACACATAATAACATATAAAACAAAACAAATACCA	AAACGCTATCTCGAAAACGCATAATAACATATAAAACGAAACAAATACCG	OpenSea	Body;Body;Body	OpenSea	Body;Body;Body	-0.118421	0.471353	0.79273
CUX1	cg06216309	0.036655	0.998583	chr7	101603359	-	ATAAAATTAAAAAAACTTTTTCCRACRCCTAATTAATTAAAACRACCTCC		OpenSea	Body;Body;Body	OpenSea	Body;Body;Body	-0.118421	0.471353	0.79273
CUX1	cg19310653	0.036655	0.998583	chr7	101849184	+	TATTCCTAAAAACTAACTATAAAAAACTCAACTCCAAATATAAAATTAAC		OpenSea	Body;Body;Body	OpenSea	Body;Body;Body	-0.118421	0.471353	0.79273
CUX1	cg06104935	0.036655	0.998583	chr7	101712212	-	AACCATAACAAACTCTTTACATATACRTCCAACATAATTAATAAACAAAC		OpenSea	Body;Body;Body	OpenSea	Body;Body;Body	-0.118421	0.471353	0.79273
CUX1	cg03494277	0.036655	0.998583	chr7	101468709	-	AAAACAAATTCAAATTTCTACTCCATAAAATCCAAAAACCTACAATCACC		OpenSea	Body;Body;Body	OpenSea	Body;Body;Body	-0.118421	0.471353	0.79273
ASGR1	cg19967433	0.0220809	0.943626	chr17	7080988	+	AAAAAAAAACCTTCCTTCTTTCCCCACTTTCAAAAAAAACAACAACTCCA	AAAAAAAAACCTTCCTTCTTTCCCCACTTTCAAAAAAAACAACGACTCCG	S_Shelf	Body	S_Shelf	Body	-0.115182	0.483638	0.777799
CAMTA2	cg17906332	0.0129506	0.943626	chr17	4873515	-	AACAACTAAATCTAAAAAATAACTTCAAAATTCATCAACCAATTCAATTC		S_Shore	Body;Body;Body;Body	S_Shore	Body;Body;Body;Body	-0.109717	0.504745	0.725804
ARHGDIA	cg23919433	0.00318855	0.931222	chr17	79830196	+	ATCCACATTAACAAATCCACAATCCTAACAAATACTACAAACTAAACACA	GTCCACGTTAACGAATCCACAATCCTAACAAATACTACAAACTAAACGCG	S_Shore	TSS1500	S_Shore	TSS1500	0.109312	0.506327	0.6962
CMIP	cg08682723	0.0215088	0.943626	chr16	81713770	-	TATCTAAAACCAAAACTCCCAAAACCCTCAACCTACAAAAAAACCACTCA	TATCTAAAACCAAAACTCCCGAAACCCTCAACCTACAAAAAAACCACTCG	S_Shore	Body;Body	S_Shore	Body;Body	0.103239	0.530357	0.725804
CAMTA2	cg18993757	0.0129506	0.943626	chr17	4889754	+	TTTCTTCCTACTCACTCTTCCTATCCAATCTACTCACTCATATTAACTCC		N_Shore	5'UTR;Body;Body;Body	N_Shore	5'UTR;Body;Body;Body	-0.0995951	0.545039	0.689776
SF3A2	cg25719393	0.0320807	0.975957	chr19	2246968	+	AAAAACAATAATCTCRTAAAACTCRACRACCATAAACAAATACTACCAAC		Island	Body	Island	Body	-0.0977733	0.552453	0.908503
PTPN18	cg12815916	0.00948778	0.943626	chr2	131114432	+	CACATTTAAAATCTTTATAAACAATAACAAACACCCCTACAAAATATACA	CACGTTTAAAATCTTTATAAACAATAACGAACGCCCCTACGAAATATACG	S_Shore	Body;Body	S_Shore	Body;Body	-0.0931174	0.571614	0.725804
VEPH1	cg10987960	0.0258236	0.944719	chr3	157222401	+	TCCCAAAACTAAACTTTCATCATTATCCTCTCATTAACCTAAAAAAAATC		OpenSea	TSS1500;TSS1500;TSS1500;TSS1500	OpenSea	TSS1500;TSS1500;TSS1500;TSS1500	0.0917004	0.577506	0.660007
DCTN2	cg00750518	0.00272015	0.931222	chr12	57940139	+	AAAAATAACCTTCACCTTCTTTAACAATAATAATTACCAAAAACCTACCC		N_Shore	Body	N_Shore	Body	0.0906883	0.581732	0.928992
DTNBP1	cg04896678	0.0290889	0.956328	chr6	15662223	-	ATAACTACRTTTAATTTAATAATCRAACCAAAATACCTAAACAATCTAAC		N_Shore	Body;Body;5'UTR	N_Shore	Body;Body;5'UTR	-0.0868421	0.597915	0.689776
HLA-H	cg26649688	0.0371506	0.998583	chr6	29858360	+	AAACAAATTCATATCTATCCCAATAATAAATAACACTTTAACAACCCATC		S_Shore	Body	S_Shore	Body	0.0866397	0.598772	0.725804
SETD1B	cg08348100	0.012997	0.943626	chr12	122261828	+	AAATAAACCTAACRCAAAAAAAATCCTTAAAACRTACCAATAATTCACTC		S_Shore	Body	S_Shore	Body	0.0811741	0.622118	0.725804
MGMT	cg06874216	0.048955	0.998583	chr10	131477661	-	CACTATAAAACCCTACAAACTTCCACAACTAACATAAAATCTAAATCCCA	CGCTATAAAACCCTACGAACTTCCACAACTAACATAAAATCTAAATCCCG	OpenSea	Body	OpenSea	Body	-0.0807692	0.623862	0.982078
NCLN	cg00922143	0.0289081	0.956328	chr19	3207921	-	TTTCTTCTTTTCCTTATCTTTAAACTTCCTTAAAAAAAAACTTAAAAAAC		Island	3'UTR	Island	3'UTR	0.0767206	0.641418	0.641418
PKN1	cg06564132	0.00672533	0.937432	chr19	14552177	+	ACATAAACATACAACTCCTACAACTACTAATACAACAAATCAAAACAACA	ACGTAAACGTACAACTCCTACAACTACTAATACAACAAATCGAAACGACG	Island	Body;Body	Island	Body;Body	-0.0755061	0.646723	0.908503
PI4KB	cg06122613	0.0219367	0.943626	chr1	151297900	+	ACAACTAATTACTACCATATCTCTCTCAACCTATAATAACRAAAAAACAC		N_Shelf	Body	N_Shelf	Body	-0.0748988	0.649382	0.757613
ERCC1	cg00763834	0.0300528	0.956328	chr19	45927335	-	ACCTAAAAATCTAACTCCCAAACTATTAAATTTCAAAACCCTTACTAAAC		S_Shore	TSS200;TSS1500;TSS200	S_Shore	TSS200;TSS1500;TSS200	-0.0740891	0.652935	0.798032
SREBF2	cg21282452	0.0365021	0.998583	chr22	42232160	-	ACCTAATTTATAACAATACATAAAACTTTTTCTCAAAATAATTATATACC		S_Shelf	Body	S_Shelf	Body	0.0734818	0.655604	0.777799
PITPNM2	cg16085171	0.00265433	0.931222	chr12	123569118	+	AAAAATAATAAACTAAACRTTCRTCTCTTCACCCATACTCTAAAAACAAC		OpenSea	5'UTR	OpenSea	5'UTR	0.0674089	0.682528	0.804337
MFAP3L	cg05819912	0.0197341	0.943626	chr4	170945459	+	TTACTTTTTATAAATATAAAATTTAATACAAATCAATAAACCCCCTTCTC		N_Shore	5'UTR	N_Shore	5'UTR	-0.067004	0.684337	0.689776
SPARC	cg06571753	0.000362498	0.606102	chr5	151041431	+	ATATATAACAAAAAAACACAACATTATTCTAATACTATACTATTCCRTAC		OpenSea	3'UTR	OpenSea	3'UTR	-0.0661943	0.687962	0.734753
ARHGAP1	cg05433460	0.0376715	0.998583	chr11	46720913	+	TTTCCTCACTATAAAATAAACTTAATAAAACATACCTCATCAATACTATC		N_Shore	5'UTR;TSS1500	N_Shore	5'UTR;TSS1500	0.0657895	0.689776	0.689776
MYLK	cg20669834	0.0258566	0.944719	chr3	123339417	+	TATATAAAAAAAATTTTTATCTCATATTAACCTTATTTAATCACATTAAC		OpenSea	1stExon;5'UTR;Body;Body;Body;5'UTR;1stExon;Body	OpenSea	1stExon;5'UTR;Body;Body;Body;5'UTR;1stExon;Body	0.0631579	0.701613	0.701613
ABLIM3	cg23305768	0.0171569	0.943626	chr5	148521464	+	CTCTACTATCCCCTCTCTATCTAAACTATAACCCCTAACCTTAAAAACRC		Island	5'UTR	Island	5'UTR	-0.0582996	0.72365	0.845512
EIF4G1	cg12230883	0.034592	0.995868	chr3	184035527	+	CACCTAAATAAAAACCTAAAACTCCTAACTACACAAAATACTACTATATC		S_Shelf	Body;Body;5'UTR;Body	S_Shelf	Body;Body;5'UTR;Body	-0.0578947	0.725497	0.725497
HPCAL1	cg14904034	0.0365749	0.998583	chr2	10529276	-	AACRTACCCACCAATATACATATCAATTTACCACTACCATAATAATACCC		OpenSea	5'UTR;5'UTR	OpenSea	5'UTR;5'UTR	0.0566802	0.731046	0.804337
ZC3H3	cg15170442	0.0248127	0.943626	chr8	144521607	+	AAATTTTATAACTACAAACRACCCTTTCTATAAACATTTTACAACTCTCC		Island	Body	Island	Body	0.0560729	0.733826	0.908503
P2RY12	cg26182497	0.00398901	0.931222	chr3	151055545	+	CTAAAAAAATATTTCAATCTCTTTATATTCAAAACTCRTTAAAACAAAAC		OpenSea	3'UTR;3'UTR;Body	OpenSea	3'UTR;3'UTR;Body	-0.0558704	0.734753	0.734753
MTA1	cg01769288	0.0459836	0.998583	chr14	105929672	+	CRAACCAAAAACTCAAAAATCTTCCTTCCCCTCCTACTACAACAATACAC		N_Shore	Body	N_Shore	Body	0.0558704	0.734753	0.928992
ABR	cg02217367	0.0221247	0.943626	chr17	926438	+	AAACTAAAAACAAAATAAATACCAAAACAAACAAAAACTCTAAAATAAAC		Island	Body;Body;Body	Island	Body;Body;Body	0.0540486	0.743117	0.908503
PDXK	cg16332283	0.0301918	0.956328	chr21	45139805	-	AAAAAAACACCAAATAAAATCACAATACCCACAAAAATAAATTCCCCTCA	AAAAAAACGCCGAATAAAATCACGATACCCACGAAAATAAATTCCCCTCG	Island	Body	Island	Body	-0.0540486	0.743117	0.908503
PTGS1	cg13974165	0.000500534	0.629854	chr9	125132600	-	CCTCATTAAATCTTACAACCACCCTCTAAAATAATTTTTACTATTAAACC		OpenSea	TSS1500;TSS1500	OpenSea	TSS1500;TSS1500	0.0538462	0.744048	0.744048
PARD3	cg01176720	0.00639854	0.932301	chr10	35081047	+	AAACACACATCCAAAAAAAACTAAAAATACACAAATCCAAAACAAACACA	AAACGCACGTCCGAAAAAAACTAAAAATACACAAATCCGAAACAAACACG	OpenSea	Body	OpenSea	Body	0.0497976	0.762744	0.982078
PARD3	cg13761949	0.00639854	0.932301	chr10	35098359	-	ACACAACACAACCCAAACATCTAAATCRATACAAAAACTACACCCAAAAC		OpenSea	Body	OpenSea	Body	0.0497976	0.762744	0.982078
PARD3	cg09513647	0.00639854	0.932301	chr10	34702996	-	CTTTACAACAAAAAAACACACACACAAAAACTAACTAAAAATAATAACAC		OpenSea	Body	OpenSea	Body	0.0497976	0.762744	0.982078
PARD3	cg01313176	0.00639854	0.932301	chr10	35058287	-	ACCCCTATAACCACATTCTCACTTAAAATACTACCTCCAAATAACTTAAC		OpenSea	Body	OpenSea	Body	0.0497976	0.762744	0.982078
SREBF1	cg23875758	0.0186402	0.943626	chr17	17715520	-	CAAAAACCTCAAATCAAAAAACTAAACACRCTAACCTACACTATATACAC		N_Shore	3'UTR;3'UTR	N_Shore	3'UTR;3'UTR	0.0477733	0.772143	0.772143
CUX1	cg26161747	0.036655	0.998583	chr7	101562348	+	CTATTCTAATCTTATATAATTTCAACATTTCCAACAAAAAAACTAAACRC		S_Shelf	Body;Body;Body	S_Shelf	Body;Body;Body	-0.0465587	0.777799	0.777799
PDE5A	cg08425177	0.0179066	0.943626	chr4	120516527	-	ACTAATACCTAAATCCCAATCCCTAAAATTCTAATTTAAAATAAAACCTC		OpenSea	Body;Body;Body	OpenSea	Body;Body;Body	0.044332	0.788196	0.982078
CDK2AP1	cg13189671	0.0454155	0.998583	chr12	123750782	+	CAACAACACCAAAACAAACAAAAAACCCATAAAACCTAAAAACAATACCA	CGACGACGCCAAAACAAACGAAAAACCCGTAAAACCTAAAAACAATACCG	N_Shelf	Body	N_Shelf	Body	0.044332	0.788196	0.788196
TP53	cg17461511	0.0190894	0.943626	chr17	7591552	-	CAAACAACAAAAAAACAATACAAATACTTTAAAAATTACCACAAAACTCA	CAAACGACGAAAAAACGATACAAATACTTTAAAAATTACCGCGAAACTCG	Island	TSS1500;5'UTR;TSS1500;TSS200;TSS200;TSS1500;TSS1500;5'UTR	Island	TSS1500;5'UTR;TSS1500;TSS200;TSS200;TSS1500;TSS1500;5'UTR	-0.0419028	0.799581	0.799581
PRR5	cg23695211	0.0396895	0.998583	chr22	45083122	-	ATAATATTTTAACCCCTATACACAATATATTTAATCAAATCCRAATAATC		OpenSea	5'UTR;5'UTR;5'UTR;5'UTR	OpenSea	5'UTR;5'UTR;5'UTR;5'UTR	0.0408907	0.804337	0.804337
DAXX	cg18486541	0.0267157	0.956328	chr6	33291845	-	TCCAAAAATAAACTTATAAAAAAACCAAAAAAATTAACAAAATCCCAATC		S_Shore	TSS1500;TSS1500;TSS1500;TSS1500	S_Shore	TSS1500;TSS1500;TSS1500;TSS1500	-0.0406883	0.805289	0.817691
INF2	cg12950382	0.0369301	0.998583	chr14	105176736	+	ATACCAAAAAATAACAATATACTTATATATATACACATACCCAAATAACA	GTACCGAAAAATAACAATATACTTATATATATACACGTACCCGAATAACG	OpenSea	Body;Body	OpenSea	Body;Body	-0.0398785	0.8091	0.982078
INF2	cg18924331	0.0369301	0.998583	chr14	105173681	+	ATATTTTACRAAAAACTACCCCTCTAACTCTAATCTAAATTAACCTAAAC		OpenSea	Body;Body	OpenSea	Body;Body	-0.0398785	0.8091	0.982078
INF2	cg05018513	0.0369301	0.998583	chr14	105173980	+	AAAAAAATACTAAAAAAACCATAACCCCCAAACCTAACAAAAATAAAAAC		OpenSea	Body;Body	OpenSea	Body;Body	-0.0398785	0.8091	0.982078
NEIL3	cg10683527	0.027345	0.956328	chr4	178230606	-	TATAAACACTAAAATATATTCTACTATTTATTCCAAAAACCCTCTTCTTC		N_Shore	TSS1500	N_Shore	TSS1500	0.0390688	0.812916	0.812916
MBD3	cg03569412	0.0368227	0.998583	chr19	1593943	-	ATTAACATTAAATCCACCCRATCTAAAATACTTTCCCATCTAAAAATCTC		S_Shore	TSS1500	S_Shore	TSS1500	0.0380567	0.817691	0.817691
PLEKHM2	cg09873284	0.0367128	0.998583	chr1	16029777	+	ATAACTATAAACRTACCTATTTAACTACCTAACCACTATAAAACTCCACC		OpenSea	Body	OpenSea	Body	-0.0370445	0.822473	0.982078
NOC2L	cg08472719	0.0456129	0.998583	chr1	894108	+	ATATTTACTAAACTCCTATTCCRTACCAAACTCTATCCTAAACAAAAAAC		N_Shore	Body	N_Shore	Body	0.0360324	0.827261	0.928992
MFSD5	cg12812760	0.0289514	0.956328	chr12	53645951	-	AACCAAAAACCTACCCAACTCCCAAAAACAAACTATAAAAAACAAAAACA	GACCAAAAACCTACCCGACTCCCGAAAACAAACTATAAAAAACGAAAACG	Island	1stExon;Body;5'UTR	Island	1stExon;Body;5'UTR	-0.0342105	0.835896	0.845512
IGF2BP3	cg03920450	0.00874406	0.941247	chr7	23454734	+	TAATATAATAAAACTAACTAACAAACAAAACCTAATAATACAATAAAACC		N_Shore	Body	N_Shore	Body	0.0338057	0.837817	0.928992
OGFOD1	cg02593517	0.0294989	0.956328	chr16	56486336	+	ACTCTAAACACCTAAAATAATATTTAAAACTAAAACTAAAATCRTTCAAC		S_Shore	Body;TSS1500	S_Shore	Body;TSS1500	-0.0325911	0.843587	0.908478
CLU	cg19549068	7.93185e-05	0.420694	chr8	27472319	-	CCCCTTTAAAACTAACTACAAACCTACATAACTCACRCCCAAAAAATACC		Island	1stExon;5'UTR	Island	1stExon;5'UTR	-0.0321862	0.845512	0.845512
GALNT5	cg23811117	0.00522227	0.931222	chr2	158155310	-	TTCCTTCCAATAACRACTAAAAAACAATACAATAAAATAAATAACACAAC		OpenSea	Body	OpenSea	Body	-0.0317814	0.847438	0.982078
GALNT5	cg05777410	0.00522227	0.931222	chr2	158162587	+	TAAACATAATTATCACTACCATTTACCCAAAAATTAAAAAATCTACAAAC		OpenSea	Body	OpenSea	Body	-0.0317814	0.847438	0.982078
C2orf88	cg19995891	0.0159428	0.943626	chr2	191042691	+	CAAAAAACCCAACAATAACCTAAAATAAATATAATTAAAATAAAAAACCA	CGAAAAACCCAACGATAACCTAAAATAAATATAATTAAAATAAAAAACCG	N_Shelf	5'UTR;5'UTR	N_Shelf	5'UTR;5'UTR	-0.0315789	0.848401	0.848401
CPT1A	cg08723623	0.0217358	0.943626	chr11	68541465	+	TCCCAATTCCTCCCTTATTATAAACTATCCRCATACACAATAACTCCAAC		OpenSea	Body;Body	OpenSea	Body;Body	-0.0297571	0.857081	0.982078
CPT1A	cg20809737	0.0217358	0.943626	chr11	68574649	-	TAACCATTTAATACCTAACAACAAATAAATCAAAAACACTACAAAAAACC		OpenSea	Body;Body	OpenSea	Body;Body	-0.0297571	0.857081	0.982078
CTSH	cg02145220	0.0148493	0.943626	chr15	79223378	+	ATTAACCTTTAAATAAACTCACTAAAATCCCAACCTCCCAAACTCATTAC		OpenSea	Body;Body	OpenSea	Body;Body	0.0242915	0.883217	0.982078
RIN3	cg06816718	0.0488401	0.998583	chr14	93151448	-	ACCCAACAACTAAATATAAAAATACAAAACTCCATCCACCACTAAAAACA	ACCCGACAACTAAATATAAAAATACAAAACTCCATCCACCGCTAAAAACG	N_Shore	Body	N_Shore	Body	-0.0228745	0.890015	0.928992
RHOBTB1	cg20585645	0.0141911	0.943626	chr10	62704289	+	ATATTAAAACAAAAATACRAAAACACAAATAACCCAAACTCTCCCCTCCC		Island	TSS1500;Body;TSS1500;Body	Island	TSS1500;Body;TSS1500;Body	-0.0212551	0.897792	0.908503
SERTAD2	cg12734023	0.0393596	0.998583	chr2	64863580	-	ATAACAATTTAATAAAAACCRTAAACTACATAACCTAAAAAATACAAAAC		OpenSea	Body	OpenSea	Body	0.0210526	0.898765	0.982078
SEC16A	cg00261144	0.0218634	0.943626	chr9	139360435	-	ATATCCCTCTATCCTACTAAACACACACCTTACTCCATAACAAACCAAAC		N_Shore	Body	N_Shore	Body	0.0200405	0.903632	0.928992
SEC16A	cg14554176	0.0218634	0.943626	chr9	139360056	+	TAACTCAACAAACRTACAAAAAAAAACTACTCATTCCCCTTAAAAACTCC		N_Shore	Body	N_Shore	Body	0.0200405	0.903632	0.928992
ZC3H3	cg18761696	0.0248127	0.943626	chr8	144565115	-	AAAAACAAATACCAAACCACAAAAACACAACCTCAAAACCTTCTAAACCA	AAAAACAAATACCGAACCACGAAAACACGACCTCAAAACCTTCTAAACCG	N_Shore	Body	N_Shore	Body	0.0192308	0.907528	0.928992
MTA1	cg14480449	0.0459836	0.998583	chr14	105933035	+	CCTTACCCCTACTAAACATCAAAAAACRCTTCTTCATATTACCTAACAAC		Island	Body	Island	Body	0.0190283	0.908503	0.908503
NBEAL2	cg26675523	0.00803214	0.937432	chr3	47044166	-	TATTACCCCCACCCCAAAAACTAATACTAAAACCTACACAAAAACAAACA	TATTACCCCCACCCCAAAAACTAATACTAAAACCTACGCAAAAACGAACG	OpenSea	Body	OpenSea	Body	-0.017004	0.918253	0.982078
PCSK6	cg18749617	0.0137341	0.943626	chr15	102028637	+	TCCCCTCTTCTATCAATAAACAAACAAACCACACCCTAAACACAAAAACA	TCCCCTCTTCTATCAATAAACAAACAAACCACGCCCTAAACACAAAAACG	N_Shore	Body;Body;Body;Body;Body;Body;Body;Body	N_Shore	Body;Body;Body;Body;Body;Body;Body;Body	0.0147773	0.928992	0.928992
UBE2R2	cg13525804	0.0295144	0.956328	chr9	33857698	+	ATCTAATCAACCACTCTTTCACACACACAACTACATTATTCTACAATAAC		OpenSea	Body	OpenSea	Body	0.0147773	0.928992	0.982078
EEF2K	cg16696762	0.048141	0.998583	chr16	22269905	+	AAAATCACATCACTCATATTCTCATCTCCAAAATTCTCTAAAAAAAAACA	AAAATCACGTCGCTCATATTCTCGTCTCCAAAATTCTCTAAAAAAAAACG	OpenSea	Body	OpenSea	Body	-0.0147773	0.928992	0.982078
SPARC	cg10505630	0.000362498	0.606102	chr5	151051214	-	CTAATAAAATCCTAACACACRCACATAAAAATATTATTCTCATCCAACTC		OpenSea	Body	OpenSea	Body	-0.00566802	0.973037	0.991664
EDC4	cg06659310	0.0242556	0.943626	chr16	67907373	-	ACAACTCCCTTAAAACTAACTCTAAATCCTCCCRACRAATAAAAATAAAC		S_Shore	Body	S_Shore	Body	0.00263158	0.987742	0.987742
IGFBP7	cg20002207	0.00588695	0.931222	chr4	57957811	-	TCTTAAAAAATACACTATACTATTACTATTCCTATCTCCCAATCRAATAC		OpenSea	Body	OpenSea	Body	0.00182186	0.991664	0.991664
ORAI2	cg15059371	0.0467373	0.998583	chr7	102077069	+	CCCACATAAACCCCACRAAAAATCTATATCAAACTATTACACACAAATCC		S_Shelf	5'UTR;5'UTR	S_Shelf	5'UTR;5'UTR	-0.607895	5.77629e+09	0.000173289	https://www.ncbi.nlm.nih.gov/gene/80228
ABR	cg12422704	0.0221247	0.943626	chr17	1080694	+	AATTAACACCTAAACTATCTACCCTCCTACTACTACCCTAACCTCTAAAC		N_Shore	Body;5'UTR	N_Shore	Body;5'UTR	-0.617814	409094167863391	0.000204547	https://www.ncbi.nlm.nih.gov/gene/29

## Sheet: RNA UP METH DOWN NO FILTER
Gene	Probe	P-Value (correlation analysis)	FDR (correlation analysis)	Chr	Position	Strand	ProbeSeqA	ProbeSeqB	Relation_to_Island	UCSC_RefGene_Group	rho, second step correlation analysis	P value, second step correlation analysis	FDR, second step correlation analysis	Relation_to_Island	UCSC_RefGene_Group	Reference
CACNA2D4	cg25356715	0.0341421	0.995868	chr12	1904796	+	CAAAAATCAAATATATCCTACAATACTCAAAAATATATACAATAAAAACA	CAAAAATCAAATATATCCTACAATACTCGAAAATATATACGATAAAAACG	N_Shore	Body	0.352227	0.0284532	0.0600456	Nshore	Body	https://www.ncbi.nlm.nih.gov/gene/93589
CIITA	cg06871213	0.033157	0.987008	chr16	10971250	+	TAAAATAACAAAACCAACTAAAACTACACRCTAAATTAAAATACTTTCCC		N_Shore	Body	-0.348988	0.0300228	0.0600456	Nshore	Body	https://www.ncbi.nlm.nih.gov/gene/4261
TPM1	cg04194852	0.0457141	0.998583	chr15	63334506	+	TAAACTACCAAAAACCAAAAAAACACAAACCAAATAATAAATACACATCA	TAAACTACCGAAAACCGAAAAAACGCGAACCAAATAATAAATACGCGTCG	Island	TSS1500;TSS1500;TSS1500;TSS1500;TSS1500;TSS1500	-0.323684	0.044931	0.424379	Island	TSS1500	https://www.ncbi.nlm.nih.gov/gene/7168
TPM1	cg22097731	0.0457141	0.998583	chr15	63334436	-	AAACTACCAAAAAAACACTAACAAATACCAAAAACACACTAACCCTAACA	AAACTACCGAAAAAACGCTAACGAATACCGAAAACGCACTAACCCTAACG	Island	TSS1500;TSS1500;TSS1500;TSS1500;TSS1500;TSS1500	-0.323684	0.044931	0.424379	Island	TSS1500
SPARC	cg07539983	0.000362498	0.606102	chr5	151067341	+	CCTATTACACTAAACAATTCATATATAACAAAAATAACCCAAATTAAAAC		OpenSea	TSS1500	0.317409	0.0494393	0.197757	OpenSea	TSS1500	https://www.ncbi.nlm.nih.gov/gene/6678
S100A10	cg05368119	0.0256508	0.944719	chr1	151958685	+	TTTAATAAACTTCAACRAACCACACCAAAATACCATCTCAAATAAAACAC		OpenSea	Body	0.30668	0.0579929	0.468208	OpenSea	Body	https://www.ncbi.nlm.nih.gov/gene/6281
FAM134A	cg26157802	0.00908227	0.943626	chr2	220042863	-	AAAATACTTCATCAACCAAAAAACAAACCTATATAAACACAATATCAACA	GAAATACTTCGTCAACCAAAAAACGAACCTATATAAACGCAATATCAACG	Island	TSS200;TSS1500	0.305668	0.0588578	0.441381	Island	TSS200	https://www.ncbi.nlm.nih.gov/gene?term=(fam134a[gene])%20AND%20(Homo%20sapiens[orgn])%20AND%20alive[prop]%20NOT%20newentry[gene]&sort=weight
CTTN	cg27243121	0.00522716	0.931222	chr11	70281584	-	TTTTTTCTTTTTTACCAAATTAACTATCACRCRACAACTTCAAAAAACTC		OpenSea	3'UTR;3'UTR	0.285628	0.0782184	0.0782184	OpenSea	3UTR	https://www.ncbi.nlm.nih.gov/gene/2017
EIF1	cg02096001	0.0149206	0.943626	chr17	39844436	+	CAACTCATTAACATAAATTCAAAATATAATAACTAATTCTAAACCCCCCC		N_Shore	TSS1500	0.272065	0.0939493	0.281848	Nshore	TSS1500	https://www.ncbi.nlm.nih.gov/gene/10209
CIITA	cg01351032	0.033157	0.987008	chr16	10971191	+	ACCTTAAAACTCTAACAAATAAAACCCAACAAAACRTAAAACCAAACAAC		N_Shore	1stExon	-0.263158	0.105548	0.105548	Nshore	1stExon
ABAT	cg03142071	0.0179501	0.943626	chr16	8858314	-	CTTCTCRATTTTAATTACTACAAACRATTAAAACCATTAAAAACCTCAAC		OpenSea	Body;Body;Body	0.254656	0.117617	0.468208	OpenSea	Body
PML	cg19847514	0.0272279	0.956328	chr15	74286884	+	AAAAATAAAAACAAAAAACTACAAACCTACCACTAACTTACAATAAAACA	AAAAATAAAAACGAAAAACTACAAACCTACCGCTAACTTACGATAAAACG	N_Shelf	TSS200;TSS200;TSS200;TSS200;TSS200;TSS200;TSS200;TSS200;TSS200	0.250202	0.124343	0.124343	Nshelf	TSS200
CALD1	cg02382666	0.00471532	0.931222	chr7	134463454	-	TTATAACACACATCCTAACCATAAAAAATTAATCRAAACACTTTCAAAAC		OpenSea	TSS1500;TSS1500;TSS1500	0.242915	0.135971	0.271943	OpenSea	TSS1500
APRT	cg10139614	0.0269696	0.956328	chr16	88878480	-	AAAACCTATACCRTATTTCATAAACTCCTAAACRCCATCRATTTTAAAAC		Island	TSS200;TSS200	0.24251	0.13664	0.441381	Island	TSS200
HPCAL1	cg25117062	0.0365749	0.998583	chr2	10442836	-	ACTAAAACCCAACAAAACCAAATTTAAACCACAAAAACCAAAAAACAACA	ACTAAAACCCGACAAAACCAAATTTAAACCGCGAAAACCGAAAAACAACG	Island	TSS1500;TSS1500	-0.242308	0.136976	0.424379	Island	TSS1500
SEC61A1	cg02340856	0.029281	0.956328	chr3	127771041	+	CACAAAACCCACCAAAACTAAAAATATACAACTACACAAACTTAATAACA	CGCGAAACCCGCCGAAACTAAAAATATACGACTACGCAAACTTAATAACG	Island	TSS200	0.241093	0.139002	0.441381	Island	TSS200
ABLIM3	cg11657970	0.0171569	0.943626	chr5	148521075	+	AACTAACAATACAAAATAAAAAAACTCAACATCCATAATACAAACTCACA	AACTAACAATACGAAATAAAAAAACTCGACATCCATAATACGAACTCGCG	Island	5'UTR;1stExon	0.235425	0.148751	0.541039	Island	1stExon; 5UTR
SERTAD2	cg21508541	0.0393596	0.998583	chr2	64881291	+	CTTCTATCTCCCCTCCTCTTTCAACCCRTCCTTACRAAAAAATCAAAAAC		Island	TSS1500	0.232186	0.154544	0.424379	Island	TSS1500
INF2	cg02878289	0.0369301	0.998583	chr14	105173643	+	ATTAACCTAAACRCTTTTATAAACCTTAACCAAAAAACTCRATCTAAATC		OpenSea	Body;Body	0.229352	0.159748	0.468208	OpenSea	Body
RHOF	cg25776635	0.0187061	0.943626	chr12	122231757	-	AACCCTAAATATAAATATTCAACTCTCAATCCCAAAAATACTACAACACC		Island	TSS200	0.228947	0.160502	0.441381	Island	TSS200
PTPRA	cg00661753	0.0341852	0.995868	chr20	2853149	-	CRATTTATACRCTACTATACAATCTATCTTTTACCTACAAACRCCCAACC		Island	5'UTR;TSS1500	0.224089	0.169752	0.424379	Island	TSS1500; 5UTR
ITGB5	cg25351572	0.00285237	0.931222	chr3	124578367	-	AACAAAAAATAATCAAAATATCTCCCRAAAACATCRCATATCRTAACTAC		OpenSea	Body	0.217409	0.183093	0.468208	OpenSea	Body
CACNA2D4	cg21224286	0.0341421	0.995868	chr12	1909916	-	TCAAACCCTCATCCTAATACTACACTACTAAAAATCCCTAATAATCAAAC		S_Shelf	Body	0.213158	0.191966	0.383932	Sshelf	Body
SRPR	cg20597494	0.0079243	0.937432	chr11	126136113	-	CACCTAAAATTCCCCTACCTAAATTTAATAAAATTTTAAACAACCCCTTC		N_Shelf	Body	0.212551	0.193258	0.193258	Nshelf	Body
DNM3	cg18126802	0.0152234	0.943626	chr1	172321067	-	TATACCCACCTCCTAACAACTAAAAATAAATAACTTAAATAACAAATTCC		OpenSea	Body;Body	-0.2083	0.202477	0.468208	OpenSea	Body
CCDC97	cg26792749	0.0202015	0.943626	chr19	41816040	+	AAATTCCAAACCTAAAACAAACATTACATTACACATACATACCTCTCTCA	AAATTCCGAACCTAAAACAAACGTTACATTACGCATACGTACCTCTCTCG	Island	TSS200	0.205466	0.208792	0.459343	Island	TSS200
ABR	cg25374854	0.0221247	0.943626	chr17	1083958	+	CTTCCCACCATTTCTAAATAATAATACAAACACRATAAACTTTCCAAACC		S_Shore	5'UTR;TSS1500	-0.203846	0.212463	0.849365	Sshore	TSS1500;5UTR
PCSK6	cg19003958	0.0137341	0.943626	chr15	101926453	+	ACCACTAAAAAAACCRAAACAACTAAATACTTCAACTCTCTCTCTTCTAC		OpenSea	Body;Body;Body;Body;Body;Body;Body;Body	0.201012	0.218994	0.468208	OpenSea	Body
MYOM2	cg07744547	0.00129104	0.735146	chr8	2046498	+	AAAAAAAACCTCAATATAACCAACAAACTACAACCACATAAAACCTTACA	AAAAAAAACCTCGATATAACCAACGAACTACAACCGCATAAAACCTTACG	N_Shore	Body	0.197368	0.227595	0.227595	Nshore	Body
MYOM2	cg09584650	0.00129104	0.735146	chr8	2002012	-	CRAATATTATATTCTCCTAACCCATATACATATCTTCCATAAAAAAAATC		N_Shore	Body	0.197368	0.227595	0.227595	Nshore	Body
ABR	cg13113642	0.0221247	0.943626	chr17	997200	+	AAAAAAAAATCCTAACTAAACACTAAAAAACCATTATTTCTAACACAACA	AAAAAAAAATCCTAACTAAACACTAAAAAACCGTTATTTCTAACGCGACG	OpenSea	Body;Body;Body	0.19413	0.235434	0.468208	OpenSea	Body
MECR	cg10016835	0.0341494	0.995868	chr1	29557393	+	AAACTCTATATTAATTAAAACRAACATATAAATCTACAATACCCTATAAC		Island	1stExon;5'UTR;1stExon	0.186842	0.253742	0.541039	Island	1stExon; 5UTR
CTNND1	cg06291428	0.044069	0.998583	chr11	57559063	+	AAATAAATTAACATCTTATAATAAAACCCAAACACATTCCAACTACACCA	AAATAAATTAACATCTTATAATAAAACCCGAACGCGTTCCAACTACGCCG	OpenSea	5'UTR;Body;5'UTR;5'UTR;5'UTR;Body;5'UTR;5'UTR;5'UTR;Body;Body;Body;Body	-0.181579	0.267547	0.468208	OpenSea	Body; 5UTR
MYOM2	cg10700718	0.00129104	0.735146	chr8	1992719	+	TTCAATAAACATTTATACCATTCRCAAACCTAAACACCCRAATTAAAATC		OpenSea	TSS1500	0.174089	0.288041	0.384055	OpenSea	TSS1500
MYOM2	cg20176371	0.00129104	0.735146	chr8	1991815	-	AAAACCCCAAAAACRACCTAACCCCTTAACRTAATAAAAACTCAAAAACC		OpenSea	TSS1500	0.174089	0.288041	0.384055	OpenSea	TSS1500
LIPA	cg12529006	0.0479191	0.998583	chr10	91011183	+	TAAACAAACACAATCTCCAATCAATAAAACTACCCAATACTCCTAAACCA	TAAACAAACGCGATCTCCGATCAATAAAACTACCCAATACTCCTAAACCG	N_Shore	5'UTR;5'UTR	0.162551	0.321569	0.643139	Nshore	5UTR
GABBR1	cg14111380	0.0443319	0.998583	chr6	29576818	-	AAACCTAACCCCAAAAATTATTTTTTTCTCTTCTTTTCTTTTTTCCTCCC		OpenSea	Body;Body;Body	0.162348	0.322179	0.501167	OpenSea	Body
SLC39A3	cg08265265	0.0220697	0.943626	chr19	2740053	+	TCTACCAACAAATCTCAAAAAAACCAATAAACAAAAACATAAACAAAACA	TCTACCAACGAATCTCGAAAAAACCAATAAACAAAAACGTAAACGAAACG	Island	5'UTR;5'UTR;1stExon;1stExon	-0.161538	0.324624	0.541039	Island	1stExon; 5UTR
ST8SIA1	cg17079833	0.0234794	0.943626	chr12	22487847	+	AAAAAAAACCTTAATTTCCACCAATCCCCRAACRTTTATCTACRAAATCC		Island	TSS200	-0.15668	0.339538	0.622487	Island	TSS200
TMEM8A	cg01940867	0.0198584	0.943626	chr16	431543	+	AATTAAAAATCCCCRCCRCRAATTAAAAATACACAATAACCCTTTAAAAC		Island	Body;TSS1500	0.152024	0.354224	0.979898	Island	Body
TMEM8A	cg06910049	0.0198584	0.943626	chr16	424320	-	TCACCACACTAAAACAACAATAAAAACCAAAAACATAAAATTACTAAACA	TCGCCGCACTAAAACGACGATAAAAACCAAAAACATAAAATTACTAAACG	Island	Body	0.152024	0.354224	0.979898	Island	Body
RIN3	cg16255729	0.0488401	0.998583	chr14	93106394	-	TAAAAAATACCTAACTATATATTCRTCRAAAACTACCTAACTATATATTC		Island	Body	0.140081	0.393641	0.979898	Island	Body
ATP9A	cg05264764	0.00241942	0.931222	chr20	50385285	+	AATTTTACAAAAAATACAATAACAAAATACACACACAACAAACATAAACA	AATTTTACGAAAAATACGATAACAAAATACGCGCACGACGAACGTAAACG	S_Shore	TSS1500	-0.138259	0.399871	0.849365	Sshore	TSS1500
ARPC1A	cg20256216	0.0257064	0.944719	chr7	98927457	-	TCTACAACTATACTTTTCAACTAAACATAAACCATATACTTTTATAACAC		S_Shelf	5'UTR	0.135425	0.409677	0.41962	Sshelf	5UTR
ABTB1	cg00992117	0.0432406	0.998583	chr3	127391710	-	TCATTCTTATTTCCAAAATTAAAACAAAACAAAACAAACAAAACACCCCA	TCATTCTTATTTCCGAAATTAAAACGAAACGAAACGAACGAAACACCCCG	Island	TSS200;TSS200;TSS200	-0.132794	0.418906	0.630417	Island	TSS200
SETD1B	cg13868565	0.012997	0.943626	chr12	122250153	-	TACAAAAAACTAAACCCCATCCCATCCTAAATAAAAAAACAACACAAACA	TACGAAAAACTAAACCCCGTCCCATCCTAAATAAAAAAACGACGCAAACG	Island	Body	-0.132591	0.41962	0.979898	Island	Body
BZRAP1	cg12937434	0.0408763	0.998583	chr17	56405948	-	CAACCCRACCAAAAACTTCAAAAACTACTAAAAATAATCCCCAATAATCC		S_Shelf	1stExon;5'UTR;1stExon;5'UTR	-0.132591	0.41962	0.41962	Sshelf	1stExon; 5UTR
RNF19B	cg04680037	0.0307251	0.96172	chr1	33430483	+	TACCCAACRCACTCCTAAACCRAAACRCAAAAATTATAAAATATTTAAAC		Island	TSS200;TSS200	0.121862	0.458485	0.630417	Island	TSS200
ERGIC3	cg13010299	0.00860452	0.941247	chr20	34129465	+	CTCTTAAAACATCTTAAAATATCCTAAAACAATAATTTTTCRAATATACC		N_Shore	TSS1500;TSS1500	-0.119433	0.467548	0.701322	Nshore	TSS1500
ATG2A	cg09355652	0.0356304	0.998583	chr11	64668475	-	CACCCAAATACTAAACACTAAAAAATAAACAAATACCCACAACAAATCCA	CACCCGAATACTAAACACTAAAAAATAAACAAATACCCGCAACAAATCCG	OpenSea	Body	-0.1168	0.477474	0.614032	OpenSea	Body
ZNF496	cg22704608	0.0296912	0.956328	chr1	247479546	+	AATCTATTATTAATATATACTCTCAATTTTTCCCTCRAAACCCCCACTAC		OpenSea	Body	0.111943	0.496089	0.614032	OpenSea	Body
NEU1	cg11401682	0.0225216	0.943626	chr6	31830616	+	CTCCAAACCAAAACAAACTTAAAAATAACATCTACACTTTAAAAAATCCA	CTCCAAACCGAAACGAACTTAAAAATAACATCTACGCTTTAAAAAATCCG	Island	5'UTR;1stExon	-0.104453	0.525506	0.656883	Island	1stExon; 5UTR
CDC42BPB	cg16334456	0.0234803	0.943626	chr14	103436635	+	ATTCTTATAAAAATCCCRTAAATACTACTATAACTAATAAAACAAAACTC		OpenSea	Body	0.104251	0.526313	0.614032	OpenSea	Body
PHLPP2	cg07346700	0.0404565	0.998583	chr16	71748967	-	TTCRTTAACCTCTCTTTTCCTTATATTTTCAAAAACRTATCAAAAATAAC		OpenSea	TSS1500	0.102227	0.534415	0.534415	OpenSea	TSS1500
POLE2	cg27022570	0.00965212	0.943626	chr14	50155261	+	TATTTCCAAAACTTATACRAAATAAAAAACCCAACAACTCTCATAACCTC		S_Shore	TSS1500	-0.101215	0.538489	0.849365	Sshore	TSS1500
ANO5	cg27113440	0.0189597	0.943626	chr11	22214386	-	AAAACCTATACAAAATAAAACAAACCAACCAACAAAACCAAAAAACAACA	GAAACCTATACAAAATAAAACAAACCGACCAACAAAACCGAAAAACGACG	Island	TSS1500;TSS1500	-0.0939271	0.56826	0.78529	Island	TSS1500
PLAC8	cg08519643	0.0135062	0.943626	chr4	84030854	-	AACTCTTCCCCAATTACAAAAACAAATCTAAAACACRAACTTCAAAAAAC		Island	5'UTR;5'UTR;5'UTR	0.090688	0.581732	0.775642	Island	5UTR
CACNA2D3	cg21743307	0.0218102	0.943626	chr3	54159139	+	AATATTAACAAACTCTAAAAAAATTCTTTTAAAATTACTACAACTACAAC		S_Shelf	Body	0.088664	0.590224	0.590224	Sshelf	Bpdu
ELOVL7	cg02095605	0.0194579	0.943626	chr5	60141082	-	ACAATCCTAACCCAACCACCTCACAAATATAAACTTTAAATTTATATTAC		S_Shore	TSS1500;TSS1500	-0.0864372	0.59963	0.849365	Sshore	TSS1500
ITGB5	cg04069576	0.00285237	0.931222	chr3	124607120	-	CACTTTTTAACTTTTACACCTTTCAAAAATTTAAAACTAACCAATATACC		S_Shore	TSS1500	0.084413	0.608237	0.849365	Sshore	TSS1500
NCLN	cg09462281	0.0289081	0.956328	chr19	3191030	-	ACAACTCAAATAACCATCACAATATATAACAAACAACAAAAAAATCATCA	ACAACTCAAATAACCATCGCGATATATAACGAACAACAAAAAAATCGTCG	Island	Body	0.083401	0.61256	0.979898	Island	Body
NCLN	cg04668156	0.0289081	0.956328	chr19	3201535	-	AAATAACTATAACCTTACCTCTCCCRTCCCTATAATAACTATCRCTAAAC		Island	Body	0.0834008	0.61256	0.979898	Island	Body
SF3A1	cg14859749	0.0247201	0.943626	chr22	30753135	-	AAACACAAAAACTAAAACCACAACACCAAAAACAAATAAAATATTATACA	AAACACGAAAACTAAAACCGCGACGCCGAAAACAAATAAAATATTATACG	Island	TSS1500;TSS1500;5'UTR	0.0811741	0.622118	0.78529	Island	TSS1500
ST8SIA1	cg24239882	0.0234794	0.943626	chr12	22488229	-	AAAAACTAACAAAAATTTATTCCTTCCTAAACCCCCACCCCCATTAACCA	AAAAACTAACGAAAATTTATTCCTTCCTAAACCCCCACCCCCATTAACCG	Island	TSS1500	0.0797571	0.628232	0.78529	Island	TSS1500
CALD1	cg03362840	0.00471532	0.931222	chr7	134464295	+	CCTCCCAAAAATCCATACTAAATAAACACATATCCCCTATATTTACAATC		OpenSea	5'UTR;1stExon;1stExon;1stExon;5'UTR;5'UTR	-0.0755061	0.646723	0.646723	OpenSea	1stExon; 5UTR
TSC2	cg01850110	0.0364299	0.998583	chr16	2098113	-	AAATAAATAACAATCCCCACAAAACAAATAACAATCCCCACAAAACAACA	AAATAAATAACGATCCCCACGAAACAAATAACGATCCCCACGAAACAACG	Island	5'UTR;TSS1500;5'UTR;5'UTR	-0.0680162	0.679817	0.776934	Island	5UTR
ATG2A	cg02372056	0.0356304	0.998583	chr11	64684731	+	CCTTTACAATAACCAATAACAATAAACRTAAAAAACRTAACTAAACRTCC		Island	TSS200	0.0564777	0.731972	0.84315	Island	TSS200
MYOM2	cg11701148	0.00129104	0.735146	chr8	1993035	-	ATTTAAAACTCAAAAAAAACACRTTCCAATTTTAAATCRTAATTTCCCCC		OpenSea	TSS200	0.0538462	0.744048	0.805289	OpenSea	TSS200
CLPB	cg05812599	0.0241889	0.943626	chr11	72146256	+	TATTCCTATCTCAAATACAATAATTACCCTAAACATCTTTTTAAAAAACC		S_Shore	TSS1500	0.0530364	0.747776	0.849365	Sshore	TSS1500
MFAP3L	cg04156650	0.0197341	0.943626	chr4	170913582	+	AAATAAACTAATACATATCACTACCTACCRCATAATAAACATATAAAATC		OpenSea	Body;5'UTR	-0.0526316	0.749642	0.807306	OpenSea	Body; 5UTR
ZNF668	cg01996304	0.0124506	0.943626	chr16	31085596	-	CCAAAAATATAACTAACTTAACATACAAAAACACCACATTATAACCTACA	CCGAAAATATAACTAACTTAACGTACAAAAACGCCGCGTTATAACCTACG	Island	TSS200;TSS200	0.0489879	0.7665	0.84315	Island	TSS200
ITGA2B	cg16191750	0.00320747	0.931222	chr17	42463157	+	AACAACATCATTATAATAAACCCCACAATACAAAACACAAAAAACAATCA	AACGACGTCATTATAATAAACCCCGCGATACAAAACACAAAAAACAATCG	Island	Body	0.0469636	0.775912	0.979898	Island	Body
F13A1	cg03440267	0.0129384	0.943626	chr6	6321061	-	CTCAAAAAATTTTCTATTTACTTCATCTAACCTATTATCCCRACAAATAC		OpenSea	TSS200	0.0406883	0.805289	0.805289	OpenSea	TSS200
ORAI2	cg09926212	0.0467373	0.998583	chr7	102073671	-	CAAAAAAAACCCAACTCRTAATCTATAAATAACCRAACCCCCRATAAAAC		Island	TSS1500;TSS1500	0.039474	0.811007	0.888072	Island	TSS1500
STIL	cg04347356	0.0265317	0.956328	chr1	47779307	-	CCTTCTCCCAAACACCATAACAATAATACTATACTATCTATACTCACACA	CCTTCTCCCAAACACCGTAACGATAATACTATACTATCTATACTCACACG	N_Shore	5'UTR;5'UTR	0.037247	0.821516	0.821516	Nshore	5UTR
PARVB	cg19460508	0.0197723	0.943626	chr22	44422195	-	AAATACACCAAAAATTCCRATAACAAAAAACATCCTATACTAAATAAAAC		S_Shore	Body;Body	-0.0340081	0.836856	0.980879	Sshore	Body
CARHSP1	cg12249591	0.0405125	0.998583	chr16	8963860	+	CRACCTCAAATAAATTTTTATATAAACAAACATTTTTATTTCTCTTAAAC		S_Shore	TSS1500	0.0313765	0.849365	0.849365	Sshore	TSS1500
MGMT	cg23004031	0.048955	0.998583	chr10	131323903	-	CCAAAACATCATTAATCAAAAAAATACTATACAATACAAAACCAACTCCA	CCAAAACATCATTAATCAAAAAAATACTATACGATACGAAACCGACTCCG	OpenSea	Body	0.0309717	0.851293	0.851293	OpenSea	Body
SPIRE1	cg26230516	0.028977	0.956328	chr18	12657166	+	ACATTTAAAAACAATAAACTAAACCCTACTCCAAACCAACAACCTATACA	GCGTTTAAAAACGATAAACTAAACCCTACTCCGAACCAACGACCTATACG	Island	TSS1500;Body;Body	0.0232794	0.888072	0.979898	Island	Body;TSS1500
PALLD	cg02513026	0.0437098	0.998583	chr4	169753113	-	ATAAATACAAAAAAACCTCCCTAACCTAAAAACCACATCCCAAAACTACA	ATAAATACGAAAAAACCTCCCTAACCTAAAAACCGCGTCCCAAAACTACG	Island	Body;TSS200;Body;Body	-0.0210526	0.898765	0.979898	Island	Body;TSS200;
ARHGEF1	cg00759295	0.0475669	0.998583	chr19	42388476	-	AATAAAACTAAACACAAAAATAAACTCAAAACAACTAAAACAACACAACA	AATAAAACTAAACGCAAAAATAAACTCAAAACGACTAAAACGACGCGACG	Island	1stExon;5'UTR;5'UTR;5'UTR	-0.0202429	0.902659	0.902659	Island	1stExon; 5UTR
BAZ2A	cg20829193	0.0410119	0.998583	chr12	57028556	-	TCAAAAAACAATAACAAAAAAACATAAAAAACCTCCAAATTCCAATCACA	TCGAAAAACGATAACGAAAAAACGTAAAAAACCTCCGAATTCCGATCGCG	Island	Body	-0.0194332	0.906554	0.979898	Island	Body
SEC16A	cg21193977	0.0218634	0.943626	chr9	139349785	+	TTCCATATCCATAAATATCCATATACTAACAACACTACCCTAAACACCCA	TTCCATATCCATAAATATCCATATACTAACGACACTACCCTAAACGCCCG	Island	Body	-0.00425101	0.979898	0.979898	Island	Body
CMIP	cg08811314	0.0215088	0.943626	chr16	81479837	-	CAACRATAATCRAATTCTAACCTAAAAACTACTTAATAAAACCCTAATCC		S_Shore	Body	0.004049	0.980879	0.980879	Sshore	Body
LRP1	cg25315148	0.00549334	0.931222	chr12	57579596	+	AATATTCCCAAAATAAATATCACTAAAAAAAATACAATTAAAAATACCCA	AATATTCCCAAAATAAATATCGCTAAAAAAAATACGATTAAAAATACCCG	Island	Body
CTDSPL	cg26160492	0.00948795	0.943626	chr3	38009911	-	AAAAAAATATAAATTTTCAAATCCACAAACTACTATAAATAAAAATACCA	AAAAAAATATAAATTTTCGAATCCGCAAACTACTATAAATAAAAATACCG	OpenSea	Body;Body;TSS1500
FSTL1	cg02849583	0.0208174	0.943626	chr3	120129820	+	TCACTTCACATTACACATTTTCTCTTTTTATCTTACAAAAAAAAAATCCA	TCACTTCGCATTACACGTTTTCTCTTTTTATCTTACAAAAAAAAAATCCG	OpenSea	Body
CPT1A	cg23406642	0.0217358	0.943626	chr11	68549255	-	AACTCCTATCTCTCAAAAAATAAAAACAATACCTATCATAACATCAACCA	AACTCCTATCTCTCAAAAAATAAAAACGATACCTATCGTAACATCGACCG	N_Shore	Body;Body
CACNA2D3	cg16758084	0.0218102	0.943626	chr3	55108493	-	ACAAATATAAATTTACCACATAATAATCACCCTTCATCAAAAATAAAACC		OpenSea	3'UTR
MECR	ch.1.976694F	0.0341494	0.995868	chr1	29531247	+	GTTTACTTACATCCCATACCCTAAAACCACCTCCCATTTAAACTACAACT		OpenSea	Body;Body
CUX1	cg06326591	0.036655	0.998583	chr7	101893161	+	CAAAAAAACACTATATCAACTACCACAAAATCAAAATTTCCTAATATAAC		S_Shore	Body;Body;3'UTR
POLR3C	cg20594519	0.0389325	0.998583	chr1	145611013	-	AAAACTAAAAAACCAACAAAAAACTATTTATAAAACCAACAAACAAACCA	AAAACTAAAAAACCAACGAAAAACTATTTATAAAACCGACGAACGAACCG	Island	TSS200;TSS200

## Sheet: RNA DOWN METH UP NO FILTER
Gene	Probe	P-Value (correlation analysis)	FDR (correlation analysis)	Chr	Position	Strand	ProbeSeqA	ProbeSeqB	Relation_to_Island	UCSC_RefGene_Group	rho, second step correlation analysis	P value, second step correlation analysis	FDR, second step correlation analysis
AKT3	cg17133045	0.040134	0.998583	chr1	243877447	-	AACACAATAATTATACCATATAATAAACATTTATCCTTTCTAAAATACAC		OpenSea	Body;Body	-0.141093	0.390204	0.431877
CA4	cg23010302	0.0205262	0.943626	chr17	58227265	+	AAATTTTATAACAAAACCACAACAAAAAAAAACCCCAACAACTAAACACA	AAATTTTATAACGAAACCGCGACGAAAAAAAACCCCGACAACTAAACGCG	Island	TSS200	0.139879	0.39433	0.39433
CA4	cg05210412	0.0205262	0.943626	chr17	58227342	+	CAAAACAACAAAAAATCCTCTAAACCAAAAATCACACACCAAAAAAACCA	CGAAACAACAAAAAATCCTCTAAACCGAAAATCGCGCACCGAAAAAACCG	Island	5'UTR;1stExon	-0.120648	0.463005	0.463005
CA4	cg24983367	0.0205262	0.943626	chr17	58228482	-	TATTTAATAAAAAACTAAAAACACTTCAAACAACTAAACACAAAAATCCA	TATTTAATAAAAAACTAAAAACGCTTCAAACGACTAAACACAAAAATCCG	S_Shore	Body	0.044332	0.788196	0.788196
CCDC146	cg12552626	0.00592021	0.931222	chr7	76827460	-	TAATCTAATATATACCCACTAATATCACCTAAACRATAAACCTTAAATTC		OpenSea	Body;Body	0.188057	0.250626	0.431877
CDCA7	cg17336638	0.0268045	0.956328	chr2	174231948	+	ACACATTCCCAAAACCATAATATTTAACTAAATACACAAAAACCCCAATC		OpenSea	Body;Body	0.135223	0.410383	0.431877
NBPF1	cg09507771	0.035901	0.998583	chr1	16939695	+	TTACACAAACACAAAAACAAATAAAAACTATAAAAAATCATACACCACCA	TTACGCGAACGCGAAAACGAATAAAAACTATAAAAAATCGTACACCGCCG	Island	5'UTR	0.0767206	0.641418	0.641418
NFXL1	cg27531236	0.0205378	0.943626	chr4	47854334	+	AACTAATACTACTCTATAAACTAATACAAATTTACAACATTCCATCCCAC		OpenSea	Body	-0.141498	0.388834	0.431877
PDE3B	cg24054684	0.029667	0.956328	chr11	14665335	-	CCAAACTAAAACCATAAAATAACTATTACAACCAACAAAAATAAAAAACA	CCAAACTAAAACCGTAAAATAACTATTACAACCAACGAAAATAAAAAACG	Island	1stExon;TSS200;5'UTR	0.247571	0.128452	0.256904
PRMT2	cg01123035	0.045228	0.998583	chr21	48079700	+	ACAAACACACAACAATACTCCACCAAATAAATATACAACAATTCAATCAC		N_Shore	Body;Body	-0.182996	0.263782	0.527564
RTKN2	cg09941381	0.0389214	0.998583	chr10	64027924	-	TCTATATTATATATAAACATCRCTCCATTACTATACTTCCCATTAAATCC		N_Shore	Body	0.0945344	0.56575	0.56575
SCAPER	cg13432032	0.0154466	0.943626	chr15	76692444	+	AATAAACACTACAATCTACTAATAACCCAACCTTTATAATAATAATTACC		OpenSea	Body;Body	-0.131781	0.422486	0.431877
SYNM	cg05106892	0.0466843	0.998583	chr15	99670731	+	CCTCCCTCCCTTTCAAACCAAAATTAATAATATCTCCTATCATCTACTCA	CCTCCCTCCCTTTCAAACCGAAATTAATAATATCTCCTATCATCTACTCG	OpenSea	Body;Body	0.232389	0.154178	0.431877
TRIM22	cg11112590	0.0484268	0.998583	chr11	5728476	-	ATTTTTTTAAACACATAAAAATCAAACCACTATTAATTAATTTAATCATC		OpenSea	Body	-0.12915	0.431877	0.431877
